# Supplementary material for: Genome-wide analysis of MYB transcription factors in four Rheum L. plants provides new insights into the synthesis of Anthraquinones
Source: Front Plant Sci. 2025 May 16;16:1558321. doi: 10.3389/fpls.2025.1558321 (PMC12122507; doi:10.3389/fpls.2025.1558321)
Supplement: Supplementary file 1 [file Table1.xls]

## Sheet: Table S1
Table S1 Nomenclature and protein information of MYB TFs in four Rheum L. species
Species	Gene_Name	Gene_Code	Number of Amino Acid	Molecular Weight	Theoretical pI	Instability Index	Aliphatic Index	Grand Average of Hydropathicity	MYB-Domain Type	Subcellular localization
Rheum tanguticum Maxim.ex Balf.	RtanMYB001	RtanChr10G00484410.1	420	47422.8	5.19	63.29	69.69	-0.745	R2R3-MYB	nucl
	RtanMYB002	RtanChr10G00486100.1	346	38489.1	4.91	54.56	80.35	-0.572	R2R3-MYB	nucl； chlo； mito； plas
	RtanMYB003	RtanChr10G00490410.1	237	26718.4	9.45	56.57	73.63	-0.792	R1R2R3-MYB	nucl
	RtanMYB004	RtanChr10G00490620.1	260	28174.5	9.39	73.5	71.96	-0.47	R2R3-MYB	nucl
	RtanMYB005	RtanChr10G00491260.1	319	35128.2	6.4	48.76	60.69	-0.755	R1R2R3-MYB	nucl； pero
	RtanMYB006	RtanChr10G00493360.1	225	25084.7	9.06	38.27	55.42	-1.062	4R＆Atypical-MYB	nucl； chlo； cyto； mito
	RtanMYB007	RtanChr10G00494550.1	452	50011.9	8.51	56.6	54.27	-0.916	R2R3-MYB	nucl
	RtanMYB008	RtanChr10G00500040.1	317	35656.4	6.27	50.6	71.7	-0.657	R2R3-MYB	nucl
	RtanMYB009	RtanChr10G00507690.1	349	38517.1	6.21	33.47	75.76	-0.542	R1R2R3-MYB	nucl； pero
	RtanMYB010	RtanChr10G00510790.1	196	22265.2	5.16	51.56	60.77	-0.681	4R＆Atypical-MYB	nucl
	RtanMYB011	RtanChr10G00513930.1	400	44839.9	6.23	59.11	61.65	-0.733	R2R3-MYB	nucl； chlo； vacu
	RtanMYB012	RtanChr10G00517360.1	502	54883.3	6.1	57.35	68.01	-0.607	R2R3-MYB	nucl； cysk； plas； golg_plas
	RtanMYB013	RtanChr10G00526590.1	203	23191.3	9.3	58.7	70.1	-0.765	R2R3-MYB	cyto； nucl； plas； cysk
	RtanMYB014	RtanChr10G00529180.1	258	29463.4	5.54	36.76	69.92	-0.687	4R＆Atypical-MYB	nucl； cyto； cysk
	RtanMYB015	RtanChr10G00529670.1	498	56823.1	5.39	62.54	61.02	-0.999	4R＆Atypical-MYB	nucl； cyto； plas； cysk
	RtanMYB016	RtanChr11G00537540.1	296	31829.8	8.59	61.52	65.54	-0.557	R1R2R3-MYB	nucl； pero
	RtanMYB017	RtanChr11G00538070.1	345	37518.1	7.74	41.83	62.26	-0.571	1R-MYB	nucl； chlo； extr； E.R.
	RtanMYB018	RtanChr11G00539250.1	968	108343	5.28	53.84	82.22	-0.415	4R＆Atypical-MYB	chlo； mito； nucl； cysk_nucl； vacu； E.R.
	RtanMYB019	RtanChr11G00539730.1	545	60358.8	7.71	67.73	61.91	-0.849	4R＆Atypical-MYB	nucl； cyto
	RtanMYB020	RtanChr11G00541660.1	393	44315	7.16	61.21	65.01	-0.785	R2R3-MYB	nucl
	RtanMYB021	RtanChr11G00543490.1	465	51864.4	5.09	45.63	76.73	-0.446	4R＆Atypical-MYB	chlo； nucl； cyto； mito； cysk
	RtanMYB022	RtanChr11G00545810.1	383	42348.2	6.91	47.87	65.77	-0.799	R2R3-MYB	nucl； cyto_nucl； pero； chlo
	RtanMYB023	RtanChr11G00546880.1	667	75426.4	7.06	64.14	55.02	-1.09	4R＆Atypical-MYB	nucl
	RtanMYB024	RtanChr11G00547460.1	438	48809.3	5.12	59.45	70.16	-0.754	R2R3-MYB	nucl； chlo； cyto； mito； plas； pero
	RtanMYB025	RtanChr11G00547470.1	294	32510.6	9.05	50.63	71.94	-0.585	R2R3-MYB	nucl； pero
	RtanMYB026	RtanChr11G00547720.1	418	46424.6	8.59	53.36	75.26	-0.556	1R-MYB	nucl
	RtanMYB027	RtanChr11G00548190.1	454	50184.9	4.51	44.19	72.82	-0.359	4R＆Atypical-MYB	nucl； pero
	RtanMYB028	RtanChr11G00548460.1	224	25461.5	7.89	55.8	58.26	-0.904	R2R3-MYB	nucl； chlo
	RtanMYB029	RtanChr11G00549880.1	383	43656.3	6.17	62.77	55.07	-1.035	R1R2R3-MYB	nucl
	RtanMYB030	RtanChr11G00549920.1	383	43627.3	6.26	61.28	55.82	-1.018	R1R2R3-MYB	nucl
	RtanMYB031	RtanChr11G00552270.1	422	46912.2	5.42	66.46	68.96	-0.71	R1R2R3-MYB	nucl； pero
	RtanMYB032	RtanChr11G00556970.1	283	32466	5.81	49.34	63.11	-0.797	R2R3-MYB	nucl； pero
	RtanMYB033	RtanChr11G00558220.1	420	46990.3	7.25	46.11	80.07	-0.288	1R-MYB	E.R.； cyto； nucl； mito； vacu
	RtanMYB034	RtanChr11G00558610.1	311	35358.2	9.45	49.58	69.87	-0.631	R2R3-MYB	nucl； extr
	RtanMYB035	RtanChr11G00558620.1	247	28328.8	9.64	52.69	55.26	-0.975	R1R2R3-MYB	nucl
	RtanMYB036	RtanChr11G00559220.1	472	54075.8	6.27	47.08	65.08	-0.924	4R＆Atypical-MYB	nucl； plas； chlo； cyto； mito； vacu； golg
	RtanMYB037	RtanChr11G00563810.1	240	27625.8	6.15	62.05	50.83	-0.938	R2R3-MYB	nucl
	RtanMYB038	RtanChr11G00568240.1	662	72376.7	6.17	52.21	73.43	-0.494	1R-MYB	nucl； chlo； cyto； cysk
	RtanMYB039	RtanChr11G00569990.1	277	29933.8	6.93	56.69	70.07	-0.446	1R-MYB	nucl； cyto； chlo
	RtanMYB040	RtanChr11G00570130.1	409	45667.7	6.17	48.92	86.6	-0.443	R2R3-MYB	mito； chlo_mito； chlo； nucl； cysk
	RtanMYB041	RtanChr11G00576580.1	208	23120.4	9.5	42.37	79.86	-0.569	R2R3-MYB	nucl； cyto
	RtanMYB042	RtanChr1G00001430.1	459	50117.6	6.63	57.43	62.94	-0.679	1R-MYB	nucl； cyto
	RtanMYB043	RtanChr1G00005950.1	302	32765.9	7.64	50.35	66.89	-0.542	R2R3-MYB	nucl
	RtanMYB044	RtanChr1G00006790.1	357	40165.9	8.61	65.56	75.66	-0.527	4R＆Atypical-MYB	cyto； nucl； chlo
	RtanMYB045	RtanChr1G00007990.1	290	32450.9	4.75	42.4	70.31	-0.642	4R＆Atypical-MYB	nucl
	RtanMYB046	RtanChr1G00011490.1	875	99513	8.18	46.06	96.85	-0.195	1R-MYB	chlo； nucl； cysk_nucl； plas； vacu
	RtanMYB047	RtanChr1G00012090.1	532	58859.8	8.19	73.22	60.11	-0.902	4R＆Atypical-MYB	nucl； chlo
	RtanMYB048	RtanChr1G00016530.1	376	42689.1	6.41	58.53	71.78	-0.707	R1R2R3-MYB	nucl
	RtanMYB049	RtanChr1G00016550.1	376	42730.2	6.44	60.58	71.01	-0.705	R1R2R3-MYB	nucl
	RtanMYB050	RtanChr1G00016600.1	488	54766.9	4.74	48.72	71.17	-0.588	R1R2R3-MYB	nucl
	RtanMYB051	RtanChr1G00017090.1	315	34756	5.36	45.41	67.49	-0.64	1R-MYB	nucl； chlo； plas
	RtanMYB052	RtanChr1G00020710.1	556	60428.6	5.14	59.83	68.47	-0.618	R2R3-MYB	nucl
	RtanMYB053	RtanChr1G00020840.1	299	32795.9	4.77	55.52	75.92	-0.436	4R＆Atypical-MYB	nucl； cysk
	RtanMYB054	RtanChr1G00023120.1	249	27563	5.8	48.76	68.19	-0.749	R2R3-MYB	nucl； cyto_nucl； cysk
	RtanMYB055	RtanChr1G00031710.1	288	32770.5	5.42	50.16	61.35	-0.806	R1R2R3-MYB	nucl
	RtanMYB056	RtanChr1G00034610.1	348	39256.1	7.39	41.88	74.28	-0.822	R2R3-MYB	nucl； mito； cyto； plas； cysk
	RtanMYB057	RtanChr1G00035700.1	232	26143.2	7.83	53.06	55.6	-0.878	R2R3-MYB	nucl； cyto_nucl
	RtanMYB058	RtanChr1G00038860.1	193	21803.3	10.08	59.95	69.79	-0.601	4R＆Atypical-MYB	nucl
	RtanMYB059	RtanChr1G00043310.1	485	53121.3	8.59	57.97	59.2	-0.792	R1R2R3-MYB	nucl
	RtanMYB060	RtanChr1G00044740.1	328	36562.2	8.7	50.88	72.01	-0.626	R2R3-MYB	nucl； pero
	RtanMYB061	RtanChr1G00048780.1	465	51526.3	7.11	61.31	59.85	-0.875	1R-MYB	nucl
	RtanMYB062	RtanChr1G00049690.1	562	62082.4	4.97	47.08	75.64	-0.533	1R-MYB	nucl； cyto； mito
	RtanMYB063	RtanChr1G00050200.1	610	70655	8.87	39.38	62.16	-1.11	1R-MYB	nucl
	RtanMYB064	RtanChr1G00051840.1	519	57913.5	6.55	55.49	49.77	-0.899	4R＆Atypical-MYB	nucl； mito； plas
	RtanMYB065	RtanChr1G00051990.1	405	45441.6	6.01	45.9	52.59	-0.98	4R＆Atypical-MYB	extr； nucl； cyto； mito
	RtanMYB066	RtanChr1G00052720.1	234	26747	8.72	58.33	64.66	-0.81	R2R3-MYB	nucl； pero
	RtanMYB067	RtanChr1G00052980.1	323	35466.5	8.33	66.67	64.98	-0.587	R2R3-MYB	nucl
	RtanMYB068	RtanChr1G00053880.1	273	30380.7	5.34	56.92	63.96	-0.702	R2R3-MYB	nucl； chlo； mito； plas
	RtanMYB069	RtanChr1G00055030.1	386	42675.5	9.25	52.86	60.47	-0.631	4R＆Atypical-MYB	chlo； extr； cyto
	RtanMYB070	RtanChr1G00056600.1	459	50348.6	5.72	55.03	61.05	-0.785	R2R3-MYB	nucl； chlo； E.R.； pero
	RtanMYB071	RtanChr1G00059740.1	370	40529	5.64	59.5	68.57	-0.802	1R-MYB	nucl； cyto
	RtanMYB072	RtanChr2G00063990.1	332	36823	6.99	61.91	60.9	-0.646	R2R3-MYB	nucl； pero
	RtanMYB073	RtanChr2G00064790.1	284	32018.6	5.7	54.42	56.65	-0.789	R2R3-MYB	nucl； chlo
	RtanMYB074	RtanChr2G00065610.1	556	61837.2	9.26	61.41	58.96	-0.811	R1R2R3-MYB	nucl
	RtanMYB075	RtanChr2G00066560.1	340	39096.7	7.69	55.02	51.56	-0.934	4R＆Atypical-MYB	nucl； nucl_plas； chlo
	RtanMYB076	RtanChr2G00071180.1	504	57391.4	5.75	56.17	50.91	-1.032	4R＆Atypical-MYB	nucl
	RtanMYB077	RtanChr2G00074360.1	232	25486.8	6.74	44.62	73.62	-0.622	R2R3-MYB	nucl； cyto； pero
	RtanMYB078	RtanChr2G00074940.1	331	37019.2	4.91	42.66	63.38	-0.537	R2R3-MYB	nucl
	RtanMYB079	RtanChr2G00079260.1	163	17843	5.81	56.33	74.23	-0.585	1R-MYB	nucl； nucl_plas； chlo； cyto
	RtanMYB080	RtanChr2G00079920.1	452	50667.4	6.27	61.08	57.48	-0.931	1R-MYB	nucl； chlo； vacu
	RtanMYB081	RtanChr2G00080820.1	373	41649.2	4.95	59.45	58.34	-0.584	R2R3-MYB	nucl
	RtanMYB082	RtanChr2G00083650.1	309	34304.9	7.12	49.43	69.48	-0.583	R2R3-MYB	nucl
	RtanMYB083	RtanChr2G00090620.1	380	40239.9	6.27	65.43	65.26	-0.552	R2R3-MYB	nucl； chlo； plas； cysk
	RtanMYB084	RtanChr2G00092170.1	205	24209.1	9.46	57.46	67.56	-1.154	R1R2R3-MYB	nucl
	RtanMYB085	RtanChr2G00098370.1	576	64027.4	5.75	39.01	78.99	-0.509	1R-MYB	nucl； cyto； chlo； cysk； golg
	RtanMYB086	RtanChr2G00101580.1	298	31978.4	7.98	49.72	58.96	-0.717	R2R3-MYB	nucl； chlo； mito； plas； extr； vacu
	RtanMYB087	RtanChr2G00106970.1	337	37145.2	6.41	48.63	59.58	-0.673	1R-MYB	nucl； chlo
	RtanMYB088	RtanChr2G00107200.1	256	28500.5	9.28	55.02	53.48	-0.853	R1R2R3-MYB	nucl
	RtanMYB089	RtanChr2G00108030.1	166	18723	7.74	62.74	65.24	-0.88	R2R3-MYB	nucl
	RtanMYB090	RtanChr2G00109560.1	324	35518.5	5.61	41	56.6	-0.779	1R-MYB	nucl； chlo
	RtanMYB091	RtanChr2G00113720.1	282	30351.8	9.04	63.8	74.65	-0.411	R2R3-MYB	nucl； chlo； cyto； mito
	RtanMYB092	RtanChr2G00113970.1	445	51058	7.11	55.94	57.08	-0.966	4R＆Atypical-MYB	nucl； chlo； cyto； cysk
	RtanMYB093	RtanChr2G00114040.1	336	36840.7	8.77	42.05	65.92	-0.542	1R-MYB	nucl； chlo
	RtanMYB094	RtanChr2G00114050.1	433	49271.8	5.8	43.66	87.76	-0.365	4R＆Atypical-MYB	extr； vacu； golg； chlo； cyto； mito； plas
	RtanMYB095	RtanChr2G00114060.1	687	77158.2	9.24	57.41	91.44	-0.098	4R＆Atypical-MYB	vacu； chlo； cyto； golg； nucl； mito； extr
	RtanMYB096	RtanChr2G00114070.1	567	63902.9	7.7	42.5	87.76	-0.165	4R＆Atypical-MYB	chlo； extr； cysk
	RtanMYB097	RtanChr2G00114790.1	552	59731.5	6.56	38.34	70.51	-0.49	4R＆Atypical-MYB	nucl； cyto； plas
	RtanMYB098	RtanChr2G00116460.1	343	37410.4	9.51	59.3	65.71	-0.78	4R＆Atypical-MYB	nucl； cyto
	RtanMYB099	RtanChr3G00118750.1	375	42588	6.24	72.99	68.69	-0.667	4R＆Atypical-MYB	nucl
	RtanMYB100	RtanChr3G00119060.1	258	28282.8	9.34	60.42	63.88	-0.56	R2R3-MYB	nucl； mito； plas； cysk
	RtanMYB101	RtanChr3G00119750.1	257	29388.9	6.76	41.35	64.9	-0.886	R2R3-MYB	nucl
	RtanMYB102	RtanChr3G00119770.1	294	32839.4	8.08	51.66	74.05	-0.585	R2R3-MYB	nucl； cyto
	RtanMYB103	RtanChr3G00120440.1	312	34904.6	6.9	46.09	81.89	-0.441	R2R3-MYB	nucl； extr
	RtanMYB104	RtanChr3G00121810.1	314	34368.4	9.55	53.07	58.73	-0.856	4R＆Atypical-MYB	nucl； cyto_nucl
	RtanMYB105	RtanChr3G00124560.1	278	31314.4	5.12	48.21	82.05	-0.587	R2R3-MYB	nucl
	RtanMYB106	RtanChr3G00127890.1	291	33313	6.18	61.66	54.98	-0.862	R2R3-MYB	nucl
	RtanMYB107	RtanChr3G00128460.1	168	18965	9.51	45.05	91.01	-0.37	1R-MYB	nucl； cyto； chlo； chlo_mito
	RtanMYB108	RtanChr3G00128570.1	352	38297.4	6.64	61.45	58.04	-0.771	1R-MYB	pero； cyto； cyto_nucl
	RtanMYB109	RtanChr3G00131850.1	271	30141.3	5.05	44.65	74.87	-0.762	R2R3-MYB	nucl； cyto_nucl； cyto； mito； extr
	RtanMYB110	RtanChr3G00137500.1	605	67404.3	5.29	45.9	81.37	-0.412	1R-MYB	nucl； cyto； plas； cysk
	RtanMYB111	RtanChr3G00138930.1	212	24366.8	6.33	50.17	48.4	-1.116	4R＆Atypical-MYB	nucl
	RtanMYB112	RtanChr3G00142820.1	274	30949	8.95	53.21	66.24	-0.745	R1R2R3-MYB	nucl
	RtanMYB113	RtanChr3G00144650.1	417	45148.7	5.37	54.23	73.02	-0.41	R1R2R3-MYB	nucl； pero
	RtanMYB114	RtanChr3G00147250.1	350	38688.4	8.93	56.81	61.97	-0.88	4R＆Atypical-MYB	nucl； chlo
	RtanMYB115	RtanChr3G00147980.1	386	42630.9	8.76	63.5	64.48	-0.884	R2R3-MYB	nucl； chlo； vacu
	RtanMYB116	RtanChr3G00152650.1	221	24713.8	9.24	44.6	74.21	-0.646	1R-MYB	nucl； cyto； chlo； extr
	RtanMYB117	RtanChr3G00153480.1	333	37999.8	5.35	38.75	67.66	-0.734	4R＆Atypical-MYB	pero； cyto； nucl
	RtanMYB118	RtanChr3G00154240.1	273	30626.7	9.24	41.69	80.73	-0.722	R2R3-MYB	nucl
	RtanMYB119	RtanChr3G00157220.1	244	27133.9	9.16	31.32	80.41	-0.514	R2R3-MYB	nucl； nucl_plas； mito； plas； chlo； cyto
	RtanMYB120	RtanChr3G00157310.1	290	31756.2	6.16	53.13	65.97	-0.932	R2R3-MYB	nucl； chlo； plas
	RtanMYB121	RtanChr3G00157620.1	358	40998.3	6	36.92	68.85	-0.782	4R＆Atypical-MYB	nucl； cyto； mito； cysk
	RtanMYB122	RtanChr3G00161820.1	881	99967.4	8.28	51.48	67.75	-0.841	4R＆Atypical-MYB	nucl
	RtanMYB123	RtanChr3G00162450.1	305	34297.6	6.51	53.93	74.16	-0.661	R1R2R3-MYB	nucl
	RtanMYB124	RtanChr3G00163290.1	232	26883	9.02	56.76	60.04	-1.018	R2R3-MYB	nucl； pero； plas
	RtanMYB125	RtanChr3G00165670.1	564	62422.7	5.89	50.11	80.35	-0.452	1R-MYB	chlo； mito； nucl； cysk_nucl； cyto
	RtanMYB126	RtanChr3G00169410.1	247	28318.5	5.3	47.35	60	-0.885	R2R3-MYB	nucl
	RtanMYB127	RtanChr3G00170280.1	275	32079.7	6.33	62.78	53.56	-0.94	R2R3-MYB	nucl
	RtanMYB128	RtanChr3G00170980.1	340	37747.5	6.81	42.49	76.85	-0.637	R2R3-MYB	pero； cyto
	RtanMYB129	RtanChr3G00172220.1	324	34105.9	6.59	51.55	68.95	-0.446	1R-MYB	nucl； chlo； plas
	RtanMYB130	RtanChr3G00172730.1	930	105032	5.37	53.62	65.67	-1.005	4R＆Atypical-MYB	nucl
	RtanMYB131	RtanChr3G00172760.1	219	25292	9.44	34.8	66.53	-1.074	4R＆Atypical-MYB	nucl
	RtanMYB132	RtanChr3G00172800.1	930	105017	5.37	53.07	66.09	-0.996	4R＆Atypical-MYB	nucl
	RtanMYB133	RtanChr3G00172820.1	965	108934	5.35	52.22	67.73	-0.911	4R＆Atypical-MYB	nucl； extr
	RtanMYB134	RtanChr3G00172830.1	252	28783	9.58	52.18	79.01	-0.59	4R＆Atypical-MYB	nucl
	RtanMYB135	RtanChr3G00172860.1	603	69895.4	9.08	40.88	62.89	-1.134	1R-MYB	nucl； chlo
	RtanMYB136	RtanChr4G00175170.1	388	42482.1	5.97	42.97	62.11	-0.723	R2R3-MYB	nucl
	RtanMYB137	RtanChr4G00175530.1	306	34360.6	7.64	54.52	68.53	-0.746	R2R3-MYB	nucl； chlo； mito； plas； cysk
	RtanMYB138	RtanChr4G00185330.1	253	28287.7	6.55	54.24	72.09	-0.655	R2R3-MYB	nucl
	RtanMYB139	RtanChr4G00188280.1	287	31594	8.08	37.52	65.89	-0.811	4R＆Atypical-MYB	nucl； mito； chlo； extr
	RtanMYB140	RtanChr4G00200960.1	321	35733.6	5.97	70.03	69.13	-0.572	4R＆Atypical-MYB	nucl； cyto； mito； plas； cysk
	RtanMYB141	RtanChr4G00201900.1	257	28665.3	6.5	32.59	55.37	-1.087	4R＆Atypical-MYB	nucl
	RtanMYB142	RtanChr4G00202560.1	400	45753.7	6.21	61.04	58.3	-0.982	R1R2R3-MYB	nucl
	RtanMYB143	RtanChr4G00203990.1	213	23504	8.92	48.29	69.15	-0.41	R2R3-MYB	nucl； pero
	RtanMYB144	RtanChr4G00204540.1	663	75189.8	6.18	35.97	91.36	-0.414	R2R3-MYB	cyto； E.R.； nucl； vacu
	RtanMYB145	RtanChr4G00212040.1	348	39870.6	6.65	53.14	50.78	-1.016	4R＆Atypical-MYB	nucl； chlo； cyto
	RtanMYB146	RtanChr4G00212440.1	264	30177.2	7.65	38.82	69.81	-0.725	4R＆Atypical-MYB	nucl； cyto
	RtanMYB147	RtanChr4G00219910.1	692	76049.3	4.8	51.25	58.41	-0.912	4R＆Atypical-MYB	nucl； cyto
	RtanMYB148	RtanChr4G00223680.1	249	28395.7	6.59	48.66	64.62	-0.718	R1R2R3-MYB	nucl
	RtanMYB149	RtanChr4G00224650.1	348	39870.6	6.65	53.14	50.78	-1.016	4R＆Atypical-MYB	nucl； chlo； cyto
	RtanMYB150	RtanChr5G00225640.1	900	98937.3	4.9	59.25	65.61	-0.625	R1R2R3-MYB	nucl
	RtanMYB151	RtanChr5G00228530.1	385	41209.2	6.7	61.43	59.3	-0.546	R2R3-MYB	nucl； chlo； plas
	RtanMYB152	RtanChr5G00228840.1	354	39215.2	5.89	59.66	73.08	-0.432	R2R3-MYB	nucl
	RtanMYB153	RtanChr5G00229270.1	294	33539	8.36	38.51	81.19	-0.789	R2R3-MYB	nucl
	RtanMYB154	RtanChr5G00229290.1	292	33508.9	7.66	48.82	80.1	-0.815	R2R3-MYB	nucl
	RtanMYB155	RtanChr5G00229350.1	238	27653.7	7.65	67.85	59.45	-1.237	R2R3-MYB	nucl
	RtanMYB156	RtanChr5G00232800.1	226	26987.4	8.5	49.12	62.52	-1.185	R2R3-MYB	nucl
	RtanMYB157	RtanChr5G00234880.1	251	28939	10.3	62.38	58.73	-1.003	R1R2R3-MYB	nucl； cyto_nucl； chlo
	RtanMYB158	RtanChr5G00235880.1	293	31246.5	6.41	47.39	59.32	-0.688	R2R3-MYB	nucl； plas； chlo； extr； pero
	RtanMYB159	RtanChr5G00242680.1	355	38644.1	7.14	65.31	61.66	-0.704	1R-MYB	nucl； nucl_plas； chlo； cyto； mito
	RtanMYB160	RtanChr5G00257230.1	84	9912.32	9.82	68.64	83.69	-0.865	4R＆Atypical-MYB	nucl； cyto； pero
	RtanMYB161	RtanChr5G00257350.1	275	30954.5	7.59	56.39	58.98	-0.722	R2R3-MYB	nucl
	RtanMYB162	RtanChr5G00262170.1	307	33788.2	6.66	34.12	73.75	-0.474	4R＆Atypical-MYB	nucl
	RtanMYB163	RtanChr5G00263750.1	165	18723.2	10.2	70.66	60.48	-0.953	4R＆Atypical-MYB	chlo
	RtanMYB164	RtanChr5G00264340.1	418	45655.6	5.12	46.49	61.58	-0.684	1R-MYB	nucl； chlo； vacu
	RtanMYB165	RtanChr5G00264820.1	268	30373.8	9.02	42.92	59.4	-0.819	R2R3-MYB	nucl； cyto
	RtanMYB166	RtanChr5G00267710.1	880	97563.2	8.95	43.68	87.62	-0.339	4R＆Atypical-MYB	chlo； nucl； cyto； mito； pero
	RtanMYB167	RtanChr5G00268890.1	367	41492.1	5.51	49.41	64.03	-0.757	R2R3-MYB	nucl
	RtanMYB168	RtanChr5G00269270.1	322	36637.4	8.61	60.91	72.14	-0.731	R1R2R3-MYB	nucl
	RtanMYB169	RtanChr5G00272120.1	251	27737.4	6.02	46.18	58.41	-0.861	R1R2R3-MYB	nucl； pero
	RtanMYB170	RtanChr5G00274290.1	418	46932.6	8.28	49.79	78.71	-0.308	4R＆Atypical-MYB	chlo； plas
	RtanMYB171	RtanChr5G00274910.1	644	70436.9	6.97	64.5	61.93	-0.783	4R＆Atypical-MYB	nucl
	RtanMYB172	RtanChr5G00277570.1	232	26669	6.45	65.82	56.34	-0.738	R2R3-MYB	nucl
	RtanMYB173	RtanChr6G00278770.1	605	68960.6	5.88	56.52	62.43	-0.959	4R＆Atypical-MYB	nucl
	RtanMYB174	RtanChr6G00279150.1	248	27839.2	5.32	50.7	57.46	-0.688	R2R3-MYB	mito； nucl； nucl_plas； cyto； pero
	RtanMYB175	RtanChr6G00282190.1	383	43440.3	5.53	52.37	67.21	-0.887	R2R3-MYB	nucl； cysk； plas
	RtanMYB176	RtanChr6G00290760.1	377	42521.7	5.21	35.79	82.79	-0.631	R2R3-MYB	nucl； cyto； pero
	RtanMYB177	RtanChr6G00295060.1	99	11381.9	9.55	52.64	62.12	-1.04	4R＆Atypical-MYB	nucl
	RtanMYB178	RtanChr6G00295830.1	238	26789.2	5.91	51.54	75.8	-0.56	R2R3-MYB	nucl
	RtanMYB179	RtanChr6G00297680.1	283	31331.1	5.8	58.14	67.24	-0.502	R2R3-MYB	nucl
	RtanMYB180	RtanChr6G00298790.1	661	71519.9	6.18	37.92	72.87	-0.479	1R-MYB	nucl
	RtanMYB181	RtanChr6G00299380.1	299	33299.1	5.86	63.05	67.26	-0.718	R2R3-MYB	nucl
	RtanMYB182	RtanChr6G00300890.1	242	26327.6	6.02	51.21	81.03	-0.545	R1R2R3-MYB	nucl
	RtanMYB183	RtanChr6G00301830.1	490	52974.7	5.18	50.32	76.31	-0.191	R2R3-MYB	nucl
	RtanMYB184	RtanChr6G00305930.1	250	28241.9	9.28	45.22	76.08	-0.767	R2R3-MYB	nucl
	RtanMYB185	RtanChr6G00306730.1	298	33612.2	5.73	53.72	60.94	-0.772	R2R3-MYB	nucl； pero
	RtanMYB186	RtanChr6G00312430.1	538	61960.4	5.1	41.08	88.05	-0.426	1R-MYB	chlo； extr； vacu； plas； nucl； cysk_nucl
	RtanMYB187	RtanChr6G00313270.1	486	54998.1	8.21	64.14	72.47	-0.669	R2R3-MYB	nucl
	RtanMYB188	RtanChr6G00314510.1	346	38262.2	8.85	46.45	83.73	-0.662	R2R3-MYB	nucl； cyto； cysk
	RtanMYB189	RtanChr6G00314610.1	311	35019.4	9.48	68.82	58.65	-0.705	R2R3-MYB	nucl
	RtanMYB190	RtanChr6G00314990.1	316	36269.2	5.6	47.7	68.23	-0.755	R1R2R3-MYB	nucl
	RtanMYB191	RtanChr6G00318490.1	369	40438.6	5.81	71.98	51.36	-0.887	1R-MYB	nucl
	RtanMYB192	RtanChr6G00319840.1	404	45271.3	6.21	49.31	66.46	-0.706	4R＆Atypical-MYB	nucl； pero； cysk
	RtanMYB193	RtanChr6G00321550.1	410	44601.8	8.99	64.76	63.54	-0.739	1R-MYB	nucl； cyto； chlo； cysk； golg_plas
	RtanMYB194	RtanChr6G00322910.1	363	41597.1	5.7	47.89	72.23	-0.74	4R＆Atypical-MYB	nucl； cyto； cysk
	RtanMYB195	RtanChr6G00326520.1	206	23165.9	9.47	46.4	60.19	-0.765	4R＆Atypical-MYB	nucl； cyto_nucl； cyto； chlo； mito
	RtanMYB196	RtanChr6G00327360.1	363	39495	5.68	48.51	72.01	-0.557	R1R2R3-MYB	nucl； pero
	RtanMYB197	RtanChr7G00328300.1	209	24298.3	6.46	70.38	65.31	-0.915	R2R3-MYB	nucl
	RtanMYB198	RtanChr7G00329340.1	459	51301.7	5.64	64.68	77.58	-0.647	R2R3-MYB	nucl； pero
	RtanMYB199	RtanChr7G00329560.1	353	39637.9	5.76	41.62	85.89	-0.638	R2R3-MYB	nucl； cyto； extr； cysk
	RtanMYB200	RtanChr7G00329600.1	326	36377.6	6.41	64.68	60.58	-0.609	R1R2R3-MYB	nucl
	RtanMYB201	RtanChr7G00335450.1	370	40817	9.55	50.68	55.11	-0.921	R2R3-MYB	nucl； chlo
	RtanMYB202	RtanChr7G00336760.1	531	59377.4	6.09	63.08	71.45	-0.57	1R-MYB	nucl； chlo； cyto； vacu； pero
	RtanMYB203	RtanChr7G00339720.1	182	20713	5.85	54.2	57.42	-0.796	R1R2R3-MYB	nucl； pero
	RtanMYB204	RtanChr7G00339970.1	317	35636.7	5.32	48.28	67.67	-0.723	R2R3-MYB	nucl
	RtanMYB205	RtanChr7G00341500.1	296	32917.9	8.73	62.71	51.18	-0.844	R1R2R3-MYB	nucl
	RtanMYB206	RtanChr7G00341680.1	247	26988.6	6.25	53.93	76.4	-0.515	R2R3-MYB	nucl； cyto； pero
	RtanMYB207	RtanChr7G00341820.1	739	83797.9	6.59	52.62	69.04	-0.98	4R＆Atypical-MYB	nucl
	RtanMYB208	RtanChr7G00343720.1	357	39741	8.94	46.8	69.1	-0.721	R2R3-MYB	nucl； cyto； vacu
	RtanMYB209	RtanChr7G00343910.1	445	49789.6	5.51	64.9	60.72	-0.767	R2R3-MYB	pero； cyto； cyto_nucl
	RtanMYB210	RtanChr7G00345390.1	190	21569.6	9.63	58.29	71.47	-0.609	4R＆Atypical-MYB	nucl； nucl_plas； chlo
	RtanMYB211	RtanChr7G00348460.1	432	47369.3	6.37	55.65	63.68	-0.691	1R-MYB	nucl； mito； cyto； cysk
	RtanMYB212	RtanChr7G00353680.1	254	27757.9	9.91	36.44	71.89	-0.479	R2R3-MYB	nucl； chlo； mito； plas； cysk
	RtanMYB213	RtanChr7G00371650.1	325	36349.9	6.66	56.01	73.29	-0.65	R1R2R3-MYB	nucl
	RtanMYB214	RtanChr7G00372770.1	335	36835.6	9.18	59.86	77.1	-0.659	1R-MYB	nucl； cyto； cysk
	RtanMYB215	RtanChr7G00375040.1	315	34182	9.4	63.56	75.65	-0.331	R1R2R3-MYB	nucl
	RtanMYB216	RtanChr7G00375500.1	246	27862	9.57	51.31	58.29	-0.803	R1R2R3-MYB	nucl
	RtanMYB217	RtanChr8G00377150.1	280	30503.5	8.52	56.56	77.07	-0.418	R2R3-MYB	nucl； cyto； pero
	RtanMYB218	RtanChr8G00377330.1	720	78715.9	6.02	52.86	60.39	-0.789	1R-MYB	nucl
	RtanMYB219	RtanChr8G00377550.1	284	32190.7	9.05	42.73	77.29	-0.793	R2R3-MYB	nucl
	RtanMYB220	RtanChr8G00379080.1	212	24719.7	8.87	58.06	68.96	-0.94	R1R2R3-MYB	nucl
	RtanMYB221	RtanChr8G00379300.1	289	32336.2	8.3	46.06	67.47	-0.506	R2R3-MYB	vacu； extr； plas； E.R.
	RtanMYB222	RtanChr8G00380910.1	219	24466.8	9.71	47.61	72.28	-0.793	R2R3-MYB	nucl
	RtanMYB223	RtanChr8G00382970.1	247	27500.2	8.39	40.37	78.18	-0.67	R2R3-MYB	nucl； extr
	RtanMYB224	RtanChr8G00385250.1	1007	111739	5.69	54.39	64.2	-0.711	R1R2R3-MYB	nucl； cyto_nucl； chlo
	RtanMYB225	RtanChr8G00388380.1	673	73550.8	6.17	46.75	72.1	-0.439	1R-MYB	nucl； chlo； cyto； cysk
	RtanMYB226	RtanChr8G00391220.1	285	33135.9	6.8	55.56	58.53	-0.891	R2R3-MYB	nucl； cyto_nucl
	RtanMYB227	RtanChr8G00391510.1	356	39506.2	8.21	58.8	56.99	-0.793	4R＆Atypical-MYB	nucl； chlo； mito
	RtanMYB228	RtanChr8G00391660.1	587	65218.4	6.2	52.23	71.62	-0.398	R2R3-MYB	nucl； plas
	RtanMYB229	RtanChr8G00392520.1	222	24551.7	7.22	42.68	78.65	-0.62	R2R3-MYB	nucl； nucl_plas； chlo； extr
	RtanMYB230	RtanChr8G00392650.1	250	27680	8.47	47.46	69.84	-0.791	R2R3-MYB	nucl； extr； pero； cysk； golg
	RtanMYB231	RtanChr8G00392910.1	289	30861.4	8.89	57.82	59.83	-0.583	1R-MYB	nucl； chlo； plas
	RtanMYB232	RtanChr8G00395070.1	301	34131.9	5.86	45.32	67.44	-0.726	4R＆Atypical-MYB	nucl； cyto； mito； cysk
	RtanMYB233	RtanChr8G00395600.1	339	38244.8	6.54	46.96	69.38	-0.774	R2R3-MYB	nucl
	RtanMYB234	RtanChr8G00396460.1	303	32552.6	8.65	54.07	66.63	-0.582	R1R2R3-MYB	nucl
	RtanMYB235	RtanChr8G00396860.1	430	48461.1	6.09	42.59	80.95	-0.238	R2R3-MYB	nucl； cyto； chlo； mito； plas； extr； vacu
	RtanMYB236	RtanChr8G00397140.1	338	37124.4	6.85	49.59	64.64	-0.64	R2R3-MYB	nucl； cyto_nucl； chlo； plas
	RtanMYB237	RtanChr8G00399510.1	471	52800.5	8.63	69.34	53.95	-0.962	4R＆Atypical-MYB	nucl； plas
	RtanMYB238	RtanChr8G00411150.1	185	21263.6	8.85	46.88	92.22	-0.139	4R＆Atypical-MYB	nucl； extr
	RtanMYB239	RtanChr8G00413200.1	312	34568.7	7.57	64.05	65.61	-0.567	R2R3-MYB	nucl； pero
	RtanMYB240	RtanChr8G00428660.1	824	90843.7	5.24	49.37	66.44	-0.693	4R＆Atypical-MYB	chlo； nucl
	RtanMYB241	RtanChr9G00437250.1	337	37290.6	6.57	53.12	57.95	-0.859	4R＆Atypical-MYB	nucl； mito
	RtanMYB242	RtanChr9G00439570.1	489	54278.5	5.16	43.87	63.39	-0.623	R1R2R3-MYB	nucl； chlo
	RtanMYB243	RtanChr9G00441440.1	325	36135.1	5.62	51.94	66.71	-0.58	R2R3-MYB	nucl； pero
	RtanMYB244	RtanChr9G00443130.1	420	47175.1	5.24	51.12	58.14	-0.939	4R＆Atypical-MYB	nucl； chlo； plas
	RtanMYB245	RtanChr9G00444660.1	319	35887.9	5.32	55.4	70.66	-0.784	R2R3-MYB	nucl
	RtanMYB246	RtanChr9G00447060.1	273	30504.7	9.08	48.44	82.6	-0.599	R2R3-MYB	nucl； pero
	RtanMYB247	RtanChr9G00451560.1	407	45285.6	9.8	53.88	77.99	-0.53	R2R3-MYB	nucl； cyto； chlo； mito； plas； pero
	RtanMYB248	RtanChr9G00456850.1	209	23231.9	8.33	56.49	56.94	-0.844	R2R3-MYB	nucl； cyto； chlo
	RtanMYB249	RtanChr9G00459200.1	374	41766.1	9.44	60.64	64.41	-0.705	1R-MYB	nucl
	RtanMYB250	RtanChr9G00459650.1	452	49799.1	4.98	56.01	66.64	-0.803	R2R3-MYB	nucl； chlo
	RtanMYB251	RtanChr9G00462600.1	333	37885.8	5.67	38.27	67.66	-0.716	4R＆Atypical-MYB	pero； nucl； cyto
	RtanMYB252	RtanChr9G00463160.1	333	37885.8	5.67	38.27	67.66	-0.716	4R＆Atypical-MYB	pero； nucl； cyto
	RtanMYB253	RtanChr9G00467710.1	380	42531.2	8.55	65.18	60.84	-0.803	R2R3-MYB	nucl
	RtanMYB254	RtanChr9G00470850.1	496	55797.9	4.67	44.19	75.73	-0.688	1R-MYB	nucl； cyto； cysk
	RtanMYB255	RtanChr9G00478320.1	226	26998.6	8.84	49.26	60	-1.161	R2R3-MYB	nucl
	RtanMYB256	RtanChr9G00479250.1	378	42296	5.28	71.51	76.32	-0.529	R2R3-MYB	nucl； cysk； chlo； cyto
	RtanMYB257	RtanChr9G00479290.1	249	27873.1	4.71	68.6	72.49	-0.625	R2R3-MYB	nucl
	RtanMYB258	RtanChr9G00479330.1	266	29797.4	4.49	80.1	71.2	-0.497	R2R3-MYB	nucl； cyto_nucl； chlo； plas
	RtanMYB259	RtanChr9G00479910.1	275	30537.3	9.14	60.36	72.07	-0.706	R2R3-MYB	nucl； pero
	RtanMYB260	RtanChr9G00480580.1	215	23852.4	4.67	49.12	59.86	-0.696	R2R3-MYB	nucl； pero
	RtanMYB261	RtanChr9G00480780.1	233	26297.6	6.71	62.6	81.59	-0.497	R2R3-MYB	nucl； pero
	RtanMYB262	RtanChr9G00481920.1	337	37375.8	6.11	48.1	77.83	-0.536	R2R3-MYB	nucl
	RtanMYB263	RtanScaf7G00583250.1	386	42630.9	8.76	63.5	64.48	-0.884	R2R3-MYB	nucl； chlo； vacu
Rheum offcinale Baill.	RobMYB001	evm.model.Chr10A.1033	286	31344.1	9.26	49.76	69.86	-0.583	R2R3-MYB	nucl
	RobMYB002	evm.model.Chr10A.1366	269	29041.8	6.98	50.25	69.7	-0.649	R2R3-MYB	nucl； chlo； cyto； plas
	RobMYB003	evm.model.Chr10A.1438	354	39077.2	5.62	58.06	61.47	-0.688	R2R3-MYB	nucl
	RobMYB004	evm.model.Chr10A.147	458	49950.4	6.59	60.13	63.52	-0.652	1R-MYB	nucl； cyto
	RobMYB005	evm.model.Chr10A.1531	457	51118.4	5.4	53.08	70.35	-0.582	4R＆Atypical-MYB	nucl
	RobMYB006	evm.model.Chr10A.1542	556	60286.4	5.04	59.68	68.29	-0.606	R2R3-MYB	nucl
	RobMYB007	evm.model.Chr10A.179	482	53385	8.17	48.22	77.76	-0.25	4R＆Atypical-MYB	chlo； vacu； nucl
	RobMYB008	evm.model.Chr10A.1883	315	34771	5.38	46.29	68.76	-0.61	1R-MYB	nucl； chlo； plas
	RobMYB009	evm.model.Chr10A.1931	490	54878.8	4.72	46.49	68.49	-0.619	R1R2R3-MYB	nucl
	RobMYB010	evm.model.Chr10A.1932	228	25977.3	6.07	71.63	69.3	-0.744	4R＆Atypical-MYB	nucl
	RobMYB011	evm.model.Chr10A.2480	226	24405.4	9.17	51.39	70.4	-0.688	1R-MYB	nucl； cyto； extr
	RobMYB012	evm.model.Chr10A.3411	261	29331.5	4.88	49.22	61.72	-0.702	4R＆Atypical-MYB	nucl
	RobMYB013	evm.model.Chr10A.3569	267	30421.9	5.2	50.84	59.93	-0.851	4R＆Atypical-MYB	nucl； plas； golg_plas； chlo； mito； cysk
	RobMYB014	evm.model.Chr10A.3840	145	16884	9.95	64.44	65.93	-1.059	R2R3-MYB	nucl
	RobMYB015	evm.model.Chr10A.3933	342	38583.5	8.5	41.3	75.85	-0.782	R2R3-MYB	nucl； cyto_nucl； mito； plas； cyto； chlo； cysk
	RobMYB016	evm.model.Chr10A.4078	214	24098.1	9.41	49.79	76.5	-0.528	R2R3-MYB	nucl； nucl_plas； cyto； chlo； extr
	RobMYB017	evm.model.Chr10A.4315	174	19342.9	7.1	58.68	88.56	-0.279	R1R2R3-MYB	nucl； extr
	RobMYB018	evm.model.Chr10A.4476	451	49499.5	8.52	52.98	61.93	-0.738	R1R2R3-MYB	nucl
	RobMYB019	evm.model.Chr10A.4616	335	37389.1	8.32	51.98	71.07	-0.624	R2R3-MYB	nucl； pero
	RobMYB020	evm.model.Chr10A.4899	256	29458.5	8.56	43.79	67.38	-0.905	R2R3-MYB	nucl
	RobMYB021	evm.model.Chr10A.4991	441	48591.9	8.25	56.44	59.34	-0.884	1R-MYB	nucl
	RobMYB022	evm.model.Chr10A.5080	590	64850.4	5.04	45.82	76.66	-0.542	1R-MYB	nucl； cyto； mito
	RobMYB023	evm.model.Chr10A.5165	356	41132.4	5.66	47.69	67.36	-0.83	4R＆Atypical-MYB	nucl； cyto； mito； cysk
	RobMYB024	evm.model.Chr10A.5408	203	23408.2	8.15	49.08	64.38	-0.865	4R＆Atypical-MYB	nucl
	RobMYB025	evm.model.Chr10A.5410	199	23267	5.58	42.42	71.01	-0.955	4R＆Atypical-MYB	nucl； pero
	RobMYB026	evm.model.Chr10A.5431	323	35406.4	7.56	67.05	64.98	-0.599	R2R3-MYB	nucl； pero
	RobMYB027	evm.model.Chr10A.5454	287	33073.1	9.27	36.31	75.78	-0.602	4R＆Atypical-MYB	nucl； cyto； mito； plas； cysk
	RobMYB028	evm.model.Chr10A.5526	273	30466.8	5.43	59.02	63.59	-0.726	R2R3-MYB	nucl； chlo； mito； plas
	RobMYB029	evm.model.Chr10A.5837	485	53251.8	5.93	54.41	60.39	-0.794	R2R3-MYB	nucl； chlo； E.R.； pero
	RobMYB030	evm.model.Chr10A.6166	370	40886.5	5.98	63.83	69.32	-0.834	1R-MYB	nucl； cyto_nucl； cyto
	RobMYB031	evm.model.Chr10A.617	300	32664.8	8.69	47.12	65.37	-0.606	R2R3-MYB	nucl
	RobMYB032	evm.model.Chr10A.6307	359	38892.3	8.44	54.33	75.01	-0.396	R1R2R3-MYB	nucl； chlo； pero
	RobMYB033	evm.model.Chr10A.732	344	38913.2	5.25	44.3	70.9	-0.635	R2R3-MYB	nucl
	RobMYB034	evm.model.Chr11A.1016	309	35365.1	5.6	48.87	65.05	-0.801	R1R2R3-MYB	nucl
	RobMYB035	evm.model.Chr11A.1488	464	52290	7.58	63.61	72.97	-0.618	R2R3-MYB	nucl
	RobMYB036	evm.model.Chr11A.156	363	39381.9	5.57	49.86	71.76	-0.536	R1R2R3-MYB	nucl； pero
	RobMYB037	evm.model.Chr11A.2064	293	32964.6	5.51	54.38	61.64	-0.73	R2R3-MYB	nucl； pero
	RobMYB038	evm.model.Chr11A.2182	244	27444	9.2	46.29	74.75	-0.757	R2R3-MYB	nucl
	RobMYB039	evm.model.Chr11A.2400	216	24146.3	8.9	46.07	79.03	-0.723	R2R3-MYB	nucl
	RobMYB040	evm.model.Chr11A.2505	433	46647.4	5.23	46.81	75.52	-0.282	R1R2R3-MYB	nucl
	RobMYB041	evm.model.Chr11A.2594	393	42748.2	5.88	42.62	76.16	-0.618	R1R2R3-MYB	nucl； cyto
	RobMYB042	evm.model.Chr11A.2732	292	32581.3	5.83	63.82	67.53	-0.733	R2R3-MYB	nucl
	RobMYB043	evm.model.Chr11A.2788	660	71186.4	6.18	37.9	71.82	-0.478	1R-MYB	nucl
	RobMYB044	evm.model.Chr11A.2919	283	31513.4	6.55	53.7	66.18	-0.539	R2R3-MYB	nucl
	RobMYB045	evm.model.Chr11A.2985	239	27410.4	8.68	53.11	70.63	-0.703	R2R3-MYB	nucl； cyto
	RobMYB046	evm.model.Chr11A.3055	236	26628	6.39	51.23	73.56	-0.625	R2R3-MYB	nucl
	RobMYB047	evm.model.Chr11A.3197	266	29642.7	8.86	54.39	69.77	-0.564	R2R3-MYB	nucl； cyto
	RobMYB048	evm.model.Chr11A.3508	276	30514.2	8.53	46.95	73.12	-0.463	4R＆Atypical-MYB	nucl； pero
	RobMYB049	evm.model.Chr11A.3593	332	36822.9	6.57	46.22	74.67	-0.491	4R＆Atypical-MYB	nucl； chlo； cyto_nucl； mito； plas
	RobMYB050	evm.model.Chr11A.3663	364	41612	6.73	37.08	70.74	-0.749	4R＆Atypical-MYB	nucl； cyto； plas； cysk
	RobMYB051	evm.model.Chr11A.4614	288	32512.9	4.62	74.25	63.68	-0.784	R2R3-MYB	nucl； cyto
	RobMYB052	evm.model.Chr11A.657	417	46456.7	6.2	49.94	66.5	-0.698	4R＆Atypical-MYB	nucl； chlo； pero； cysk
	RobMYB053	evm.model.Chr11A.730	159	18592.5	10.01	34.76	65.66	-0.751	4R＆Atypical-MYB	nucl； mito； chlo； pero
	RobMYB054	evm.model.Chr11A.767	429	48187.2	8.4	49.64	79.65	-0.276	4R＆Atypical-MYB	chlo
	RobMYB055	evm.model.Chr11A.852	367	40156.4	5.92	73.24	52.7	-0.867	1R-MYB	nucl； chlo
	RobMYB056	evm.model.Chr11A.939	404	45786.3	5.38	58.87	54.58	-0.982	R1R2R3-MYB	nucl； cyto_nucl
	RobMYB057	evm.model.Chr11A.949	346	38411.4	8.52	47.77	85.12	-0.625	R2R3-MYB	nucl； cyto； cysk
	RobMYB058	evm.model.Chr1A.1045	353	39968.3	5.44	50.15	61.08	-0.8	R2R3-MYB	nucl
	RobMYB059	evm.model.Chr1A.1113	354	40929.5	6.43	41.96	77.06	-0.63	4R＆Atypical-MYB	cyto； nucl； chlo； mito； cysk
	RobMYB060	evm.model.Chr1A.1179	856	94914.9	8.49	43.96	86.88	-0.352	4R＆Atypical-MYB	chlo； nucl； E.R.
	RobMYB061	evm.model.Chr1A.1328	123	13586.3	9.21	58.42	77.72	-0.442	4R＆Atypical-MYB	nucl； pero
	RobMYB062	evm.model.Chr1A.1549	265	30080.6	9.1	46.64	58.6	-0.832	R2R3-MYB	nucl； cyto
	RobMYB063	evm.model.Chr1A.1575	114	13328.3	9.54	9.02	53.86	-0.996	4R＆Atypical-MYB	nucl； cyto； mito； chlo
	RobMYB064	evm.model.Chr1A.1625	303	33368.3	6.21	43.15	63.43	-0.698	1R-MYB	nucl； plas
	RobMYB065	evm.model.Chr1A.1882	324	36021.7	7.11	48.45	73.49	-0.54	R2R3-MYB	nucl
	RobMYB066	evm.model.Chr1A.2343	303	33564.5	7.96	59.86	56.07	-0.684	R2R3-MYB	nucl
	RobMYB067	evm.model.Chr1A.3678	349	38565.9	6	73.53	59.86	-0.812	1R-MYB	nucl； chlo
	RobMYB068	evm.model.Chr1A.4203	294	31259.6	6.6	47.17	59.46	-0.669	R2R3-MYB	nucl； plas； chlo； extr
	RobMYB069	evm.model.Chr1A.426	254	28630.2	9.91	52.84	67.95	-0.635	R1R2R3-MYB	nucl
	RobMYB070	evm.model.Chr1A.4394	388	43358.9	5.63	40.14	71.06	-0.688	4R＆Atypical-MYB	cyto； nucl； mito； cysk
	RobMYB071	evm.model.Chr1A.4837	235	27195.2	8.3	63.12	58.55	-1.235	R2R3-MYB	nucl
	RobMYB072	evm.model.Chr1A.4838	276	31735.7	5.5	54.37	82.28	-0.791	R2R3-MYB	nucl； cyto； pero
	RobMYB073	evm.model.Chr1A.4868	354	39375.5	6.03	60.16	73.9	-0.408	R2R3-MYB	nucl
	RobMYB074	evm.model.Chr1A.4899	374	39906.7	6.9	61.32	57.14	-0.582	R2R3-MYB	nucl； chlo； mito； plas
	RobMYB075	evm.model.Chr1A.5160	1018	112485	5.09	60.48	64.89	-0.651	R1R2R3-MYB	nucl
	RobMYB076	evm.model.Chr1A.684	254	27986.7	6.85	46.31	58.86	-0.824	R1R2R3-MYB	nucl； pero
	RobMYB077	evm.model.Chr1A.70	231	26655.8	5.5	66.39	53.2	-0.851	R2R3-MYB	nucl
	RobMYB078	evm.model.Chr1A.997	308	35447.2	8.57	61.68	71.23	-0.745	R1R2R3-MYB	nucl
	RobMYB079	evm.model.Chr2A.1021	571	63137.5	9.41	44.09	79.88	-0.313	1R-MYB	nucl； chlo； cyto； mito
	RobMYB080	evm.model.Chr2A.1271	253	28308.8	6.5	55.89	74.78	-0.625	R2R3-MYB	nucl
	RobMYB081	evm.model.Chr2A.134	236	26588.1	8.68	51.51	71.53	-0.587	R2R3-MYB	nucl
	RobMYB082	evm.model.Chr2A.200	350	37738.4	5.51	36.68	56.34	-0.775	R2R3-MYB	nucl； cyto
	RobMYB083	evm.model.Chr2A.2287	243	27445.1	9.23	51.78	73.37	-0.804	R1R2R3-MYB	nucl； pero
	RobMYB084	evm.model.Chr2A.240	309	34655.9	7.63	54.8	69.13	-0.755	R2R3-MYB	nucl； chlo； mito； plas； cysk
	RobMYB085	evm.model.Chr2A.2934	242	27671.1	7.77	66.7	67.77	-0.921	R1R2R3-MYB	nucl； cyto_nucl； cyto； plas
	RobMYB086	evm.model.Chr2A.3039	266	28952.1	9.23	53.34	67.11	-0.443	R1R2R3-MYB	nucl； pero
	RobMYB087	evm.model.Chr2A.3962	225	25843.1	5.99	47.54	74.49	-0.617	R2R3-MYB	nucl
	RobMYB088	evm.model.Chr2A.863	238	26796.9	8.84	64.7	71.3	-0.76	R2R3-MYB	nucl
	RobMYB089	evm.model.Chr2A.941	441	50398.1	7.14	48.01	78.28	-0.48	4R＆Atypical-MYB	chlo； nucl； cysk_nucl； E.R.； cyto； plas； extr； vacu
	RobMYB090	evm.model.Chr3A.1014	351	38244.5	6.64	61.01	59.32	-0.738	1R-MYB	nucl； mito； chlo； cyto
	RobMYB091	evm.model.Chr3A.1251	366	41683.5	6.68	61.83	59.18	-0.815	R1R2R3-MYB	nucl； cyto_nucl
	RobMYB092	evm.model.Chr3A.157	254	28972.4	6.52	43.21	67.2	-0.852	R2R3-MYB	nucl
	RobMYB093	evm.model.Chr3A.160	295	33006.7	6.17	50.58	76.41	-0.561	R2R3-MYB	nucl； cyto； pero
	RobMYB094	evm.model.Chr3A.1606	320	33576.3	8.48	59.11	65.94	-0.439	R2R3-MYB	nucl； chlo； plas； cysk
	RobMYB095	evm.model.Chr3A.1866	300	34454	6.04	33.67	77.97	-0.672	4R＆Atypical-MYB	nucl； chlo； cyto； extr； pero； golg
	RobMYB096	evm.model.Chr3A.1935	597	66223	5.33	45.43	82.31	-0.368	1R-MYB	nucl； cyto； plas； cysk
	RobMYB097	evm.model.Chr3A.2059	260	30118.6	8.84	53.77	54.42	-1.047	R2R3-MYB	nucl
	RobMYB098	evm.model.Chr3A.2351	261	29568.8	9.12	46.72	74.06	-0.61	R2R3-MYB	nucl； cyto
	RobMYB099	evm.model.Chr3A.242	278	31164.9	6.91	51.79	67.37	-0.755	R2R3-MYB	nucl
	RobMYB100	evm.model.Chr3A.2750	415	45062.6	5.3	56.52	73.13	-0.427	R1R2R3-MYB	nucl； pero
	RobMYB101	evm.model.Chr3A.2952	216	25308.2	9.13	71.21	66.81	-0.98	R1R2R3-MYB	nucl
	RobMYB102	evm.model.Chr3A.3318	270	30507.5	9.3	44.55	79.81	-0.771	R2R3-MYB	nucl
	RobMYB103	evm.model.Chr3A.3542	214	23450.2	6.06	46.41	68.36	-0.541	R2R3-MYB	nucl； chlo； extr
	RobMYB104	evm.model.Chr3A.3590	286	31241.6	6.16	52.79	65.21	-0.947	R2R3-MYB	nucl； chlo
	RobMYB105	evm.model.Chr3A.3940	274	31250.8	7.05	51.06	76.06	-0.571	4R＆Atypical-MYB	cyto； nucl； chlo； mito； plas； cysk
	RobMYB106	evm.model.Chr3A.4263	305	34196.4	7.1	44.69	75.11	-0.673	R2R3-MYB	nucl
	RobMYB107	evm.model.Chr3A.4350	224	25773.8	9.27	56.63	59.15	-1.019	R2R3-MYB	nucl； plas； pero
	RobMYB108	evm.model.Chr3A.4477	294	33021.4	8.92	45.24	69.01	-0.572	4R＆Atypical-MYB	nucl； cyto_nucl； cyto； chlo； mito； cysk
	RobMYB109	evm.model.Chr3A.4591	544	60112.8	5.89	52.1	75.62	-0.543	1R-MYB	nucl； chlo； cyto； cysk
	RobMYB110	evm.model.Chr3A.4966	247	28342.7	5.5	49.17	62.39	-0.807	R2R3-MYB	nucl
	RobMYB111	evm.model.Chr3A.5056	151	17213.1	5.33	59.14	63.31	-0.722	R2R3-MYB	nucl； cyto_nucl
	RobMYB112	evm.model.Chr3A.5127	322	35770.4	6.76	39.65	81.15	-0.578	R2R3-MYB	nucl； cyto； extr； E.R.
	RobMYB113	evm.model.Chr3A.52	145	16181.6	9.6	38.06	71.93	-0.523	R2R3-MYB	nucl； cyto
	RobMYB114	evm.model.Chr3A.5239	261	28425.7	7.87	49.51	67.66	-0.836	R2R3-MYB	nucl
	RobMYB115	evm.model.Chr3A.5267	324	34125.9	6.61	52.22	69.88	-0.432	1R-MYB	nucl； chlo； plas
	RobMYB116	evm.model.Chr3A.5312	599	69738.2	9.02	41.05	62.97	-1.149	1R-MYB	nucl； chlo
	RobMYB117	evm.model.Chr3A.641	283	31969	5.06	52.75	76.82	-0.644	R2R3-MYB	nucl
	RobMYB118	evm.model.Chr3A.919	287	32858.4	6.39	60.91	56.1	-0.874	R2R3-MYB	nucl
	RobMYB119	evm.model.Chr4A.1082	346	38126.6	6.15	44.41	70.26	-0.633	R2R3-MYB	nucl
	RobMYB120	evm.model.Chr4A.1101	453	49907.7	8.79	56.66	53.07	-0.939	R2R3-MYB	nucl
	RobMYB121	evm.model.Chr4A.156	407	46004.4	5.19	64.05	72.41	-0.72	R2R3-MYB	nucl； pero
	RobMYB122	evm.model.Chr4A.181	332	36928.7	6.17	51.26	80.75	-0.645	R2R3-MYB	nucl； chlo； cyto； extr； vacu
	RobMYB123	evm.model.Chr4A.1829	223	24619.5	9.71	43	65.61	-0.602	R2R3-MYB	nucl； cyto_nucl； plas； extr
	RobMYB124	evm.model.Chr4A.2187	361	39868.8	6.48	32.92	78.92	-0.453	R1R2R3-MYB	nucl
	RobMYB125	evm.model.Chr4A.2464	242	27513.2	6.1	53.45	66.16	-0.653	R2R3-MYB	nucl
	RobMYB126	evm.model.Chr4A.2815	400	44822	6.47	59.03	62.62	-0.714	R2R3-MYB	nucl； chlo
	RobMYB127	evm.model.Chr4A.3086	500	54730.8	5.55	60.05	64.6	-0.718	R2R3-MYB	nucl； plas； cysk
	RobMYB128	evm.model.Chr4A.3251	203	23125.3	9.38	58.13	68.18	-0.791	R2R3-MYB	chlo； nucl； cyto； plas； vacu； cysk_nucl； extr
	RobMYB129	evm.model.Chr4A.328	345	38499.1	4.76	50.42	74.99	-0.405	4R＆Atypical-MYB	nucl_plas； nucl； chlo； cyto； plas； mito
	RobMYB130	evm.model.Chr4A.3714	316	35550.9	6.56	54.72	66.04	-0.729	R2R3-MYB	nucl
	RobMYB131	evm.model.Chr4A.3932	316	35550.9	6.56	54.72	66.04	-0.729	R2R3-MYB	nucl
	RobMYB132	evm.model.Chr4A.4139	203	23125.3	9.38	58.13	68.18	-0.791	R2R3-MYB	chlo； nucl； cyto； plas； vacu； cysk_nucl； extr
	RobMYB133	evm.model.Chr4A.4488	492	56122.2	5.42	63.18	59.98	-1.003	4R＆Atypical-MYB	nucl； plas
	RobMYB134	evm.model.Chr4A.4677	309	34954.6	5.89	43.34	71.55	-0.692	4R＆Atypical-MYB	cyto； nucl； chlo； mito； cysk
	RobMYB135	evm.model.Chr4A.617	298	34460.2	8.11	50.59	67.15	-0.799	4R＆Atypical-MYB	nucl； mito； cysk
	RobMYB136	evm.model.Chr4A.737	210	23927.3	9.58	55.7	75.14	-0.848	R2R3-MYB	nucl
	RobMYB137	evm.model.Chr4A.748	260	28209.5	8.89	70.93	70.12	-0.502	R2R3-MYB	nucl
	RobMYB138	evm.model.Chr4A.801	317	35046.2	6.26	48.03	64.16	-0.716	R2R3-MYB	nucl； pero
	RobMYB139	evm.model.Chr4A.831	176	19570.3	9.38	49.13	76.99	-0.41	1R-MYB	E.R.； E.R._plas； golg； plas； mito； chlo； cyto
	RobMYB140	evm.model.Chr5A.1512	286	32084.8	6.78	54.71	69.58	-0.615	R2R3-MYB	nucl
	RobMYB141	evm.model.Chr5A.1663	514	55838.5	4.67	56.71	68.91	-0.622	R2R3-MYB	nucl
	RobMYB142	evm.model.Chr5A.1706	310	34160.2	6.9	60.6	62.9	-0.55	R2R3-MYB	nucl； pero
	RobMYB143	evm.model.Chr5A.1962	332	36834.9	6.57	47.05	75.84	-0.476	4R＆Atypical-MYB	nucl； chlo； cyto_nucl； mito； plas
	RobMYB144	evm.model.Chr5A.2088	439	48710.1	6.64	33.3	78.84	-0.6	4R＆Atypical-MYB	chlo； nucl； cyto； plas； extr； E.R.； golg
	RobMYB145	evm.model.Chr5A.2222	289	32622.8	5.27	29.4	73.88	-0.569	4R＆Atypical-MYB	cyto； nucl； mito； chlo； cysk
	RobMYB146	evm.model.Chr5A.2343	237	26665.1	7.72	47.6	77.47	-0.637	R2R3-MYB	nucl
	RobMYB147	evm.model.Chr5A.3038	574	63266.9	8.38	69.14	54.86	-0.892	4R＆Atypical-MYB	nucl； cyto
	RobMYB148	evm.model.Chr5A.3224	340	37195.5	7.35	47.99	66.85	-0.614	R2R3-MYB	nucl； cyto_nucl； chlo； plas
	RobMYB149	evm.model.Chr5A.3299	306	32903	8.87	54.02	65.98	-0.601	R1R2R3-MYB	nucl
	RobMYB150	evm.model.Chr5A.3347	286	32350.3	5.12	35.37	67.9	-0.576	4R＆Atypical-MYB	nucl； cyto； extr
	RobMYB151	evm.model.Chr5A.3366	350	39368.2	6.43	46.1	69.17	-0.703	R2R3-MYB	nucl
	RobMYB152	evm.model.Chr5A.3414	296	33719.4	6.02	46.49	66.28	-0.757	4R＆Atypical-MYB	nucl； mito； cysk
	RobMYB153	evm.model.Chr5A.3625	294	31608.2	8.15	57.59	59.46	-0.611	1R-MYB	nucl； chlo； plas
	RobMYB154	evm.model.Chr5A.3649	224	24832.8	7.01	57.37	63.17	-0.942	R2R3-MYB	nucl； chlo
	RobMYB155	evm.model.Chr5A.3669	224	24741.9	7.22	43.59	77.95	-0.607	R2R3-MYB	nucl； nucl_plas； chlo； extr
	RobMYB156	evm.model.Chr5A.3727	600	67105.3	5.89	49.66	72.67	-0.392	R2R3-MYB	nucl； extr； vacu
	RobMYB157	evm.model.Chr5A.3778	281	32578.4	8.8	56.28	57.97	-0.878	R2R3-MYB	nucl； cyto_nucl
	RobMYB158	evm.model.Chr5A.3836	225	25877.9	5.46	65.99	59.38	-0.892	R2R3-MYB	nucl
	RobMYB159	evm.model.Chr5A.4038	673	73848	6.26	46.4	70.92	-0.49	1R-MYB	nucl； chlo； cyto； cysk
	RobMYB160	evm.model.Chr5A.4204	306	35092.2	7.73	27.86	87.25	-0.494	4R＆Atypical-MYB	mito； chlo； cyto； nucl； golg_plas
	RobMYB161	evm.model.Chr5A.4308	1016	112226	5.6	56.18	61.25	-0.706	R1R2R3-MYB	nucl
	RobMYB162	evm.model.Chr5A.4395	231	27076.9	5.92	39.82	68.74	-0.719	4R＆Atypical-MYB	cyto； mito； chlo； nucl； extr； golg
	RobMYB163	evm.model.Chr5A.4535	247	27614.3	8.59	44.18	79.76	-0.674	R2R3-MYB	nucl； extr
	RobMYB164	evm.model.Chr5A.4750	99	11478.4	9.42	47.33	89.7	-0.374	4R＆Atypical-MYB	nucl
	RobMYB165	evm.model.Chr5A.4928	212	24797.8	8.93	57.42	68.92	-0.937	R1R2R3-MYB	nucl； chlo
	RobMYB166	evm.model.Chr5A.4994	208	23938	9.82	68.93	64.81	-0.834	R2R3-MYB	nucl
	RobMYB167	evm.model.Chr5A.5099	273	30697.9	9.19	46.32	76.48	-0.787	R2R3-MYB	nucl
	RobMYB168	evm.model.Chr5A.5124	704	76444.3	6	51.04	59.83	-0.761	1R-MYB	nucl； cyto
	RobMYB169	evm.model.Chr5A.5139	274	29791.8	8.32	55.15	79.82	-0.366	R2R3-MYB	nucl； cyto； pero
	RobMYB170	evm.model.Chr6A.1323	267	30455	5.34	50.31	56.7	-0.89	4R＆Atypical-MYB	nucl； chlo； plas； cysk
	RobMYB171	evm.model.Chr6A.1350	216	24766.7	6.67	53.83	58.7	-0.886	R2R3-MYB	nucl； chlo； plas
	RobMYB172	evm.model.Chr6A.1683	391	43926.6	8.36	61.69	62.38	-0.818	R2R3-MYB	nucl
	RobMYB173	evm.model.Chr6A.215	213	24274.4	7.84	69.66	81.92	-0.62	R2R3-MYB	nucl； pero
	RobMYB174	evm.model.Chr6A.2233	291	32173.2	8.61	53.91	71.51	-0.627	R2R3-MYB	nucl
	RobMYB175	evm.model.Chr6A.2363	377	42019.3	9.31	62.5	62.1	-0.733	1R-MYB	nucl
	RobMYB176	evm.model.Chr6A.2371	452	49850.2	4.97	56.89	67.3	-0.767	R2R3-MYB	nucl； chlo
	RobMYB177	evm.model.Chr6A.2404	230	25898.5	9.13	55.15	75.91	-0.632	R2R3-MYB	nucl； pero
	RobMYB178	evm.model.Chr6A.2616	224	25123	8.74	52.19	53.57	-0.888	R2R3-MYB	nucl； cyto； chlo
	RobMYB179	evm.model.Chr6A.3148	299	33168.7	9.11	52.51	71.2	-0.635	R2R3-MYB	nucl； cyto； plas； extr
	RobMYB180	evm.model.Chr6A.322	279	30814.6	9.24	61.19	72.8	-0.662	R2R3-MYB	nucl； pero
	RobMYB181	evm.model.Chr6A.3523	305	34378.1	5.25	44.66	68.36	-0.817	R2R3-MYB	nucl
	RobMYB182	evm.model.Chr6A.3554	269	30089.2	9.28	49.34	82.01	-0.599	R2R3-MYB	nucl； pero
	RobMYB183	evm.model.Chr6A.3604	256	29688.1	9.53	41.21	61.72	-0.778	4R＆Atypical-MYB	nucl； mito； chlo； cysk
	RobMYB184	evm.model.Chr6A.3804	317	36298.6	5.43	50.34	68.58	-0.753	4R＆Atypical-MYB	nucl； chlo； mito； cyto； plas
	RobMYB185	evm.model.Chr6A.3825	321	35889.1	5.83	50.7	72.02	-0.731	R2R3-MYB	nucl
	RobMYB186	evm.model.Chr6A.3863	335	37191.9	8.53	33.32	66.42	-0.642	R2R3-MYB	nucl； chlo； extr
	RobMYB187	evm.model.Chr6A.402	468	53025.5	5.09	54.27	87.76	-0.197	R2R3-MYB	nucl； cyto_nucl； cyto； chlo
	RobMYB188	evm.model.Chr6A.403	234	26181.4	4.74	56.16	75.47	-0.516	R2R3-MYB	nucl； cyto； cysk_nucl； chlo
	RobMYB189	evm.model.Chr6A.404	224	24890.7	4.35	64.1	70.13	-0.561	R2R3-MYB	nucl； cyto； chlo； plas
	RobMYB190	evm.model.Chr6A.405	282	31101.8	5.58	59.84	69.93	-0.602	R2R3-MYB	nucl； chlo
	RobMYB191	evm.model.Chr6A.4136	328	36515.5	5.62	49.56	64.6	-0.605	R2R3-MYB	nucl； pero
	RobMYB192	evm.model.Chr6A.4337	460	51396.1	4.97	47.33	62.91	-0.669	R1R2R3-MYB	nucl
	RobMYB193	evm.model.Chr6A.4729	419	47012.8	7.07	46.9	78.74	-0.247	4R＆Atypical-MYB	nucl； chlo； cysk
	RobMYB194	evm.model.Chr6A.498	172	20356.3	10.1	62.14	62.38	-1.347	R2R3-MYB	nucl
	RobMYB195	evm.model.Chr6A.66	353	39014.5	6.31	45.01	73.48	-0.605	R2R3-MYB	nucl
	RobMYB196	evm.model.Chr6A.868	198	23066.2	7.15	46.1	75.86	-0.818	R2R3-MYB	nucl
	RobMYB197	evm.model.Chr7A.1072	221	24905.9	6.92	51.24	70.14	-0.811	R1R2R3-MYB	nucl； cyto； pero
	RobMYB198	evm.model.Chr7A.1135	341	37481.6	9.81	54.88	78.71	-0.288	R1R2R3-MYB	nucl
	RobMYB199	evm.model.Chr7A.1163	335	37096.1	6.3	51.62	59.64	-0.693	R2R3-MYB	nucl； chlo； vacu
	RobMYB200	evm.model.Chr7A.1682	295	31716.3	7.98	50.89	61.22	-0.684	R2R3-MYB	nucl； chlo； cyto； mito； extr； vacu
	RobMYB201	evm.model.Chr7A.2156	168	19543.2	8.32	22.83	66.01	-0.875	4R＆Atypical-MYB	chlo； mito； nucl； cyto
	RobMYB202	evm.model.Chr7A.2159	580	64503.8	5.66	35.55	76.95	-0.535	1R-MYB	nucl； cyto； chlo； cysk
	RobMYB203	evm.model.Chr7A.2162	96	11013.6	8.96	41.33	73.13	-0.596	4R＆Atypical-MYB	nucl
	RobMYB204	evm.model.Chr7A.2595	242	28388	9.67	57.25	64.09	-1.211	R1R2R3-MYB	nucl
	RobMYB205	evm.model.Chr7A.2763	380	40176.7	6.22	64.51	62.18	-0.6	R2R3-MYB	nucl； chlo； plas； cysk
	RobMYB206	evm.model.Chr7A.3196	170	19344.1	8.48	48.35	75.18	-0.502	R2R3-MYB	nucl； cyto_nucl； pero； chlo； golg
	RobMYB207	evm.model.Chr7A.3409	328	36801.4	6.49	50.1	81.71	-0.537	4R＆Atypical-MYB	nucl； extr
	RobMYB208	evm.model.Chr7A.3679	340	38297.9	6.76	50.4	81.71	-0.638	4R＆Atypical-MYB	nucl
	RobMYB209	evm.model.Chr7A.3683	264	30428.5	9.18	48.15	72.77	-0.77	R2R3-MYB	nucl
	RobMYB210	evm.model.Chr7A.3822	221	24914.4	9.33	38.03	71.99	-0.717	R2R3-MYB	nucl
	RobMYB211	evm.model.Chr7A.4054	299	33206.8	5.44	61.72	60.74	-0.593	R2R3-MYB	nucl
	RobMYB212	evm.model.Chr7A.4068	285	32047.3	6.31	53.42	79.75	-0.545	R2R3-MYB	nucl
	RobMYB213	evm.model.Chr7A.4148	466	52271.2	6.38	60.05	59.1	-0.921	1R-MYB	nucl； chlo； vacu
	RobMYB214	evm.model.Chr7A.420	306	33338.9	9.02	40.4	67.91	-0.517	1R-MYB	chlo； nucl； extr； pero
	RobMYB215	evm.model.Chr7A.4261	590	63700.4	4.81	39.33	83.78	-0.306	1R-MYB	nucl； cysk； cyto； chlo； mito
	RobMYB216	evm.model.Chr7A.441	282	30320.5	6.44	65.82	70.53	-0.456	R2R3-MYB	nucl； chlo； mito
	RobMYB217	evm.model.Chr7A.4501	112	13171.1	9.46	9.42	56.52	-0.954	4R＆Atypical-MYB	cyto； chlo； nucl； mito
	RobMYB218	evm.model.Chr7A.4592	352	39827.3	8.93	51.36	60.4	-1.007	R2R3-MYB	mito； chlo； nucl； extr
	RobMYB219	evm.model.Chr7A.4667	362	41139.9	5.75	44.58	64.14	-0.704	R2R3-MYB	nucl
	RobMYB220	evm.model.Chr7A.4684	235	25753	6.61	45.11	71.45	-0.635	R2R3-MYB	nucl； pero
	RobMYB221	evm.model.Chr7A.5492	490	54419.8	9.21	66.1	58.94	-0.86	R1R2R3-MYB	nucl
	RobMYB222	evm.model.Chr7A.5561	300	33806.6	6.32	60.73	55.27	-0.813	R2R3-MYB	nucl； plas
	RobMYB223	evm.model.Chr7A.5633	332	36703.8	6.98	61.33	61.2	-0.64	R2R3-MYB	nucl； pero
	RobMYB224	evm.model.Chr7A.919	327	35692.7	5.6	41.35	56.7	-0.739	1R-MYB	nucl； chlo
	RobMYB225	evm.model.Chr8A.1045	287	32876.1	5.91	48.05	64.56	-0.783	4R＆Atypical-MYB	nucl； chlo； mito； plas； cysk
	RobMYB226	evm.model.Chr8A.114	246	27889	9.78	49.82	56.71	-0.816	R1R2R3-MYB	nucl
	RobMYB227	evm.model.Chr8A.1390	307	35332.2	5.36	42.05	75.83	-0.54	4R＆Atypical-MYB	cyto； nucl； chlo
	RobMYB228	evm.model.Chr8A.172	317	34589.3	7.02	61.16	78.2	-0.303	R1R2R3-MYB	nucl
	RobMYB229	evm.model.Chr8A.2178	247	26899.9	10.24	35.39	77.94	-0.474	R2R3-MYB	nucl； chlo； mito； plas； cysk
	RobMYB230	evm.model.Chr8A.2633	448	49049.2	6.32	53.86	66.43	-0.631	1R-MYB	nucl； mito； chlo； cyto； cysk
	RobMYB231	evm.model.Chr8A.2777	282	32199.1	5.38	47.28	69.79	-0.729	R2R3-MYB	nucl
	RobMYB232	evm.model.Chr8A.3312	933	105361	5.37	53.81	65.03	-1.008	4R＆Atypical-MYB	nucl
	RobMYB233	evm.model.Chr8A.3329	250	27164.7	6.31	56.76	74.72	-0.527	R2R3-MYB	nucl； cyto； pero
	RobMYB234	evm.model.Chr8A.3356	296	32777.7	8.92	60.07	54.8	-0.812	R1R2R3-MYB	nucl
	RobMYB235	evm.model.Chr8A.3521	296	33352.5	5.58	48.91	71.15	-0.637	R2R3-MYB	nucl
	RobMYB236	evm.model.Chr8A.3877	526	58930	5.97	61.1	71.37	-0.565	1R-MYB	nucl； cyto； vacu； pero
	RobMYB237	evm.model.Chr8A.3970	358	40103.6	6.49	43.68	67.04	-0.833	R2R3-MYB	nucl
	RobMYB238	evm.model.Chr8A.4016	406	44784.6	9.02	51.5	58.87	-0.869	R2R3-MYB	nucl； chlo
	RobMYB239	evm.model.Chr8A.427	482	53048.5	9.63	51.57	78.46	-0.42	1R-MYB	nucl； chlo； cysk_nucl； cyto； plas； E.R.
	RobMYB240	evm.model.Chr8A.4612	295	33637.8	6.25	57.64	70.88	-0.498	R1R2R3-MYB	nucl； extr
	RobMYB241	evm.model.Chr8A.4614	323	36272	5.51	44.21	84.24	-0.663	R2R3-MYB	nucl； cyto； cysk
	RobMYB242	evm.model.Chr8A.4631	459	51342.8	5.75	65.14	78.02	-0.641	R2R3-MYB	nucl； pero
	RobMYB243	evm.model.Chr8A.530	327	36592.2	6.7	56.55	72.84	-0.656	R1R2R3-MYB	nucl
	RobMYB244	evm.model.Chr9A.102	294	31735.8	8.8	56.11	65.65	-0.548	R1R2R3-MYB	nucl； pero
	RobMYB245	evm.model.Chr9A.1106	401	45660.7	9.18	44.33	89.43	-0.087	4R＆Atypical-MYB	chlo； vacu； plas； E.R.
	RobMYB246	evm.model.Chr9A.1140	438	48937.5	5.24	60.38	69.04	-0.786	R2R3-MYB	nucl； chlo； mito； plas； pero
	RobMYB247	evm.model.Chr9A.1141	318	35616.2	9.15	56.7	72.33	-0.629	R2R3-MYB	nucl； cyto； pero
	RobMYB248	evm.model.Chr9A.1163	396	43750.6	8.45	55.21	75.08	-0.575	1R-MYB	nucl； vacu
	RobMYB249	evm.model.Chr9A.119	418	46932.6	8.28	49.79	78.71	-0.308	4R＆Atypical-MYB	chlo； plas
	RobMYB250	evm.model.Chr9A.1211	227	25733.8	7.14	53.44	61.37	-0.855	R2R3-MYB	nucl； chlo； vacu
	RobMYB251	evm.model.Chr9A.1553	423	47050.4	5.5	63.67	68.32	-0.717	R2R3-MYB	nucl
	RobMYB252	evm.model.Chr9A.177	341	37198.7	7.26	41.91	64.72	-0.585	R2R3-MYB	nucl； chlo； extr； E.R.
	RobMYB253	evm.model.Chr9A.1833	205	23255.8	9.08	43	91.95	-0.192	R2R3-MYB	cyto； mito； chlo； nucl； pero
	RobMYB254	evm.model.Chr9A.1995	286	32866.4	6	48.73	63.15	-0.838	R2R3-MYB	nucl； pero
	RobMYB255	evm.model.Chr9A.2121	245	27990.4	9.56	55.52	53.76	-0.943	R1R2R3-MYB	nucl
	RobMYB256	evm.model.Chr9A.2360	733	80586.5	4.74	53.74	60.05	-0.832	4R＆Atypical-MYB	nucl； cyto
	RobMYB257	evm.model.Chr9A.2605	431	49698.2	8.43	50.56	74.25	-0.491	R2R3-MYB	nucl； extr
	RobMYB258	evm.model.Chr9A.2977	662	72396.8	6.45	52.81	73.13	-0.506	R2R3-MYB	nucl； chlo； cyto； mito； cysk
	RobMYB259	evm.model.Chr9A.3244	227	24931.1	6.87	37.96	78.72	-0.51	R2R3-MYB	nucl； nucl_plas； plas； cyto； mito； extr
	RobMYB260	evm.model.Chr9A.3278	277	29842.6	6.7	52.05	69.75	-0.408	1R-MYB	nucl； chlo； plas
	RobMYB261	evm.model.Chr9A.4083	307	33665.3	6.37	34.86	90.94	-0.306	R2R3-MYB	nucl； extr
	RobMYB262	evm.model.Chr9A.536	381	43087.7	7.13	62.14	65.28	-0.798	R2R3-MYB	nucl
	RobMYB263	evm.model.Chr9A.621	175	20158.4	8.78	32.62	77.94	-0.175	4R＆Atypical-MYB	chlo； extr
	RobMYB264	evm.model.Chr9A.64	360	40012.3	5.26	42.41	76.39	-0.617	R2R3-MYB	nucl
	RobMYB265	evm.model.Chr9A.723	480	53423.1	4.99	45.55	76.79	-0.452	4R＆Atypical-MYB	chlo； nucl； cyto； mito； cysk
	RobMYB266	evm.model.Chr9A.851	269	30150.8	7.57	42.26	67.14	-0.757	R2R3-MYB	nucl； pero
	RobMYB267	evm.model.Chr9A.950	370	40922.6	6.59	49.07	68.08	-0.778	R2R3-MYB	nucl
Rheum nobile Hook. f. & Thomson	RnoGMYB001	RnoG0012501.1	805	92168.6	9.17	54.4	69.65	-0.856	4R＆Atypical-MYB	nucl
	RnoGMYB002	RnoG0007761.1	483	52803	8.15	56.08	61.26	-0.753	R1R2R3-MYB	nucl
	RnoGMYB003	RnoG0023471.1	499	55201.6	9.21	64.92	59.24	-0.851	R1R2R3-MYB	nucl
	RnoGMYB004	RnoG0028314.1	996	110044	5.42	57.56	62.17	-0.694	R1R2R3-MYB	nucl
	RnoGMYB005	RnoG0034467.1	1026	113104	5.03	58.93	65.91	-0.635	R1R2R3-MYB	nucl
	RnoGMYB006	RnoG0011649.1	303	32517.6	8.32	53.22	66.93	-0.568	R1R2R3-MYB	nucl； pero
	RnoGMYB007	RnoG0034089.1	320	34778.8	9.57	64.14	76.62	-0.33	R1R2R3-MYB	nucl
	RnoGMYB008	RnoG0005070.1	363	38928.9	8.65	61.1	65.81	-0.486	R1R2R3-MYB	nucl； pero
	RnoGMYB009	RnoG0018902.1	348	38555.1	6.1	34.44	77.67	-0.566	R1R2R3-MYB	nucl； pero
	RnoGMYB010	RnoG0033655.1	346	38156.7	6.15	42.47	70.26	-0.618	R2R3-MYB	nucl
	RnoGMYB011	RnoG0026064.1	280	30438.5	8.28	54.76	78.46	-0.385	R2R3-MYB	nucl； cyto； pero
	RnoGMYB012	RnoG0031272.1	232	26566.6	5.46	67.49	57.59	-0.903	R2R3-MYB	nucl
	RnoGMYB013	RnoG0008166.1	289	32272	6.09	60.19	70.62	-0.642	R2R3-MYB	nucl； pero
	RnoGMYB014	RnoG0008879.1	237	26725.3	9.52	55.19	73.16	-0.829	R2R3-MYB	nucl
	RnoGMYB015	RnoG0021384.1	329	35607.6	6.92	51.09	74.47	-0.422	R1R2R3-MYB	nucl； pero
	RnoGMYB016	RnoG0015064.1	279	30916.2	9.06	50.96	75.59	-0.59	R2R3-MYB	nucl； pero
	RnoGMYB017	RnoG0033549.1	337	37881.6	6.46	45.41	72.37	-0.655	R2R3-MYB	nucl； pero
	RnoGMYB018	RnoG0033819.1	255	28047.8	6.85	45.06	57.88	-0.806	R1R2R3-MYB	nucl； pero
	RnoGMYB019	RnoG0013499.1	266	29704.7	8.86	55.95	69.02	-0.605	R2R3-MYB	nucl； cyto
	RnoGMYB020	RnoG0008386.1	262	29948.4	5.94	52.69	61.03	-0.772	R2R3-MYB	nucl
	RnoGMYB021	RnoG0026029.1	243	27221.8	9.11	40.56	75.88	-0.702	R2R3-MYB	nucl
	RnoGMYB022	RnoG0009052.1	281	30096.1	8.19	43.61	69.15	-0.363	R1R2R3-MYB	nucl； cyto
	RnoGMYB023	RnoG0025804.1	360	39078.5	5.87	47.83	71.25	-0.551	R1R2R3-MYB	nucl； pero
	RnoGMYB024	RnoG0012989.1	433	46568.3	5.29	47.2	75.08	-0.257	R1R2R3-MYB	nucl
	RnoGMYB025	RnoG0030732.1	352	38336	8.52	42.99	65.99	-0.634	R2R3-MYB	nucl
	RnoGMYB026	RnoG0020874.1	352	39620.2	5.46	48.49	72.33	-0.705	R2R3-MYB	nucl； extr； pero
	RnoGMYB027	RnoG0014548.1	417	45169.7	5.3	55.35	73.74	-0.415	R1R2R3-MYB	nucl； pero
	RnoGMYB028	RnoG0035107.1	255	29217.5	5.31	49.21	58.9	-0.891	R2R3-MYB	nucl
	RnoGMYB029	RnoG0011846.1	303	33458.3	9.44	56.33	69.93	-0.63	R1R2R3-MYB	nucl
	RnoGMYB030	RnoG0011251.1	261	28831.9	9.05	51.38	57.28	-0.798	R1R2R3-MYB	nucl
	RnoGMYB031	RnoG0006817.1	315	35992.5	7.3	56.09	71.9	-0.808	R1R2R3-MYB	nucl
	RnoGMYB032	RnoG0001102.1	254	28854.7	6.1	49.25	65.71	-0.655	R2R3-MYB	nucl
	RnoGMYB033	RnoG0028701.1	204	23243.3	9.06	51.71	66.03	-0.783	R1R2R3-MYB	nucl
	RnoGMYB034	RnoG0022758.1	240	27053.4	8.19	56.62	72.67	-0.81	R1R2R3-MYB	nucl
	RnoGMYB035	RnoG0023832.1	353	39118.2	6.09	62.48	74.11	-0.427	R2R3-MYB	nucl
	RnoGMYB036	RnoG0032443.1	244	27822.2	6.99	67.58	57.17	-0.746	R2R3-MYB	nucl
	RnoGMYB037	RnoG0020861.1	327	36750.3	6.71	50.12	63.21	-0.694	R2R3-MYB	nucl
	RnoGMYB038	RnoG0002955.1	290	33091.7	6.39	60.22	57.86	-0.835	R2R3-MYB	nucl
	RnoGMYB039	RnoG0010588.1	316	35562	6.56	53.14	66.96	-0.709	R2R3-MYB	nucl
	RnoGMYB040	RnoG0011213.1	197	22060.8	9.65	62.67	60.96	-0.89	R1R2R3-MYB	nucl
	RnoGMYB041	RnoG0023859.1	237	27521.5	5.99	70.37	59.28	-1.251	R2R3-MYB	nucl
	RnoGMYB042	RnoG0012934.1	244	27178.6	8.88	49.23	74.75	-0.755	R2R3-MYB	nucl
	RnoGMYB043	RnoG0018230.1	240	27611.8	6.15	61.25	50.83	-0.938	R2R3-MYB	nucl
	RnoGMYB044	RnoG0032923.1	208	23001.9	9.32	52.71	70.87	-0.816	R2R3-MYB	nucl
	RnoGMYB045	RnoG0012781.1	244	27991.4	9.73	59.3	52.34	-1.005	R1R2R3-MYB	nucl
	RnoGMYB046	RnoG0009821.1	214	24742.1	8.41	60.3	71.07	-0.779	R2R3-MYB	nucl
	RnoGMYB047	RnoG0015719.1	294	32172.3	8.68	50.59	66.73	-0.556	R2R3-MYB	nucl； pero
	RnoGMYB048	RnoG0002038.1	238	26933.6	9.02	49.12	74.16	-0.71	R2R3-MYB	nucl； pero
	RnoGMYB049	RnoG0027147.1	266	31022.7	7.02	55.6	55.75	-0.885	R2R3-MYB	nucl
	RnoGMYB050	RnoG0029613.1	234	26399.5	7.83	54.33	55.13	-0.9	R2R3-MYB	nucl； cyto_nucl
	RnoGMYB051	RnoG0030765.1	401	45228.4	9.19	51.02	76.16	-0.59	R2R3-MYB	nucl
	RnoGMYB052	RnoG0026544.1	248	27768.5	8.64	43.99	81.41	-0.636	R2R3-MYB	nucl； extr
	RnoGMYB053	RnoG0020469.1	237	26716	7.06	48.59	76.67	-0.648	R2R3-MYB	nucl
	RnoGMYB054	RnoG0014464.1	292	33521.3	6.01	49.25	61.51	-0.823	R2R3-MYB	nucl
	RnoGMYB055	RnoG0026096.1	267	30178.3	9.4	45.5	72.36	-0.885	R2R3-MYB	nucl
	RnoGMYB056	RnoG0007787.1	211	23510.8	9.15	45.19	80.57	-0.545	R2R3-MYB	nucl； cyto
	RnoGMYB057	RnoG0018932.1	311	34470.6	6.09	41.21	78.07	-0.558	R2R3-MYB	nucl； cyto
	RnoGMYB058	RnoG0007478.1	239	27280.3	8.47	53.28	73.05	-0.648	R2R3-MYB	nucl； cyto； pero
	RnoGMYB059	RnoG0031321.1	279	32411.1	8.45	56.1	56.27	-0.893	R2R3-MYB	nucl； cyto_nucl
	RnoGMYB060	RnoG0003920.1	319	35221.3	5.48	64.45	64.48	-0.539	R2R3-MYB	nucl； pero
	RnoGMYB061	RnoG0030530.1	328	36442.5	5.91	48.05	66.98	-0.576	R2R3-MYB	nucl； pero
	RnoGMYB062	RnoG0001854.1	390	43521.2	8.09	61.41	62.79	-0.758	R2R3-MYB	nucl
	RnoGMYB063	RnoG0007339.1	299	33336.2	5.78	64.17	68.23	-0.718	R2R3-MYB	nucl
	RnoGMYB064	RnoG0007257.1	242	26436.7	6.41	53.88	75.79	-0.606	R1R2R3-MYB	nucl
	RnoGMYB065	RnoG0000595.1	330	36552.5	9.6	71.78	67.7	-0.468	R1R2R3-MYB	nucl； cyto； pero
	RnoGMYB066	RnoG0013392.1	294	33548.4	5.5	47.22	61.73	-0.794	R2R3-MYB	nucl
	RnoGMYB067	RnoG0034545.1	250	27219.8	6.2	50.76	79	-0.478	R2R3-MYB	nucl； cyto
	RnoGMYB068	RnoG0005827.1	596	64586.7	5.34	54.94	70.08	-0.536	R2R3-MYB	nucl； chlo
	RnoGMYB069	RnoG0017828.1	292	32783.2	7.54	48.9	73.18	-0.625	R2R3-MYB	nucl； cyto； pero
	RnoGMYB070	RnoG0009926.1	269	30746.2	6.21	55.34	62.86	-0.794	R1R2R3-MYB	nucl
	RnoGMYB071	RnoG0009185.1	347	38332.4	5.66	58.56	61.59	-0.703	R2R3-MYB	nucl
	RnoGMYB072	RnoG0023103.1	282	32183	5.3	45.24	67.73	-0.734	R2R3-MYB	nucl
	RnoGMYB073	RnoG0006793.1	364	41248.9	5.43	47.29	65.11	-0.742	R2R3-MYB	nucl
	RnoGMYB074	RnoG0015052.1	306	34642.4	5.17	46.24	68.79	-0.82	R2R3-MYB	nucl
	RnoGMYB075	RnoG0015605.1	218	26293.5	7.84	62.86	61.28	-1.303	R2R3-MYB	nucl
	RnoGMYB076	RnoG0020821.1	489	54499.6	5.11	45.06	62.56	-0.638	R1R2R3-MYB	nucl； chlo
	RnoGMYB077	RnoG0003863.1	267	29380.8	7.12	61.46	72.1	-0.685	R2R3-MYB	nucl； pero
	RnoGMYB078	RnoG0017830.1	257	29263.7	6.72	42.87	64.51	-0.852	R2R3-MYB	nucl
	RnoGMYB079	RnoG0022597.1	314	35123.4	6	34.25	76.46	-0.662	R2R3-MYB	nucl； cyto
	RnoGMYB080	RnoG0016679.1	307	33828.1	7.63	29.33	67.07	-0.597	R2R3-MYB	nucl
	RnoGMYB081	RnoG0008342.1	211	24774.6	9.15	64.31	68.39	-0.962	R1R2R3-MYB	nucl
	RnoGMYB082	RnoG0020392.1	247	28274.3	9.25	52.33	80.49	-0.599	R2R3-MYB	nucl
	RnoGMYB083	RnoG0009112.1	556	60254.4	5.04	59.07	69.35	-0.598	R2R3-MYB	nucl
	RnoGMYB084	RnoG0034123.1	229	25992.8	9.87	54.2	54.54	-0.971	R1R2R3-MYB	nucl
	RnoGMYB085	RnoG0009277.1	312	34931	5.28	51.62	66.57	-0.718	R2R3-MYB	nucl
	RnoGMYB086	RnoG0018820.1	250	28611.5	7.1	43.81	70.96	-0.787	R2R3-MYB	nucl
	RnoGMYB087	RnoG0000861.1	238	27631.5	5.14	50.6	70.13	-0.881	R2R3-MYB	nucl； cyto； pero
	RnoGMYB088	RnoG0000532.1	399	45378.4	6.52	61.94	55.54	-0.973	R1R2R3-MYB	nucl
	RnoGMYB089	RnoG0016659.1	319	35815	5.55	53.07	70.66	-0.773	R2R3-MYB	nucl
	RnoGMYB090	RnoG0004907.1	304	34099.3	6.76	48.03	74.41	-0.634	R2R3-MYB	nucl
	RnoGMYB091	RnoG0003314.1	416	47281.2	5.93	60.91	53.99	-0.993	R1R2R3-MYB	nucl
	RnoGMYB092	RnoG0021991.1	255	29214	6.21	43.96	70.75	-0.795	R2R3-MYB	nucl
	RnoGMYB093	RnoG0001344.1	333	38371	6.65	60.12	60.36	-0.82	R1R2R3-MYB	nucl
	RnoGMYB094	RnoG0014617.1	256	29039.9	8.99	50.25	64.84	-0.744	R2R3-MYB	nucl
	RnoGMYB095	RnoG0028556.1	280	31736.9	5.22	48.14	82.86	-0.61	R2R3-MYB	nucl
	RnoGMYB096	RnoG0017702.1	309	35401.2	5.82	47.52	64.11	-0.754	R2R3-MYB	nucl
	RnoGMYB097	RnoG0000851.1	307	34220.1	6.78	62.1	53.75	-0.747	R2R3-MYB	nucl
	RnoGMYB098	RnoG0009200.1	279	31047.1	9.72	59.23	61.25	-0.704	R1R2R3-MYB	nucl
	RnoGMYB099	RnoG0008983.1	324	35996.7	7.66	46.12	71.08	-0.552	R2R3-MYB	nucl
	RnoGMYB100	RnoG0021719.1	395	44709.4	6.93	55.07	72.05	-0.677	R1R2R3-MYB	nucl； cyto_nucl
	RnoGMYB101	RnoG0004459.1	234	26427.8	7.02	46.02	69.19	-0.828	R2R3-MYB	nucl
	RnoGMYB102	RnoG0005025.1	262	29211.6	5.65	46.13	76.68	-0.569	R2R3-MYB	nucl
	RnoGMYB103	RnoG0023858.1	308	35525	6.43	48.99	75.32	-0.892	R2R3-MYB	nucl
	RnoGMYB104	RnoG0011695.1	352	39625.6	6.83	48.53	69.89	-0.692	R2R3-MYB	nucl
	RnoGMYB105	RnoG0027500.1	286	31987.1	7.53	49.34	74.02	-0.633	R2R3-MYB	nucl
	RnoGMYB106	RnoG0027914.1	285	31780.6	6.7	53.17	69.16	-0.612	R2R3-MYB	nucl
	RnoGMYB107	RnoG0029246.1	332	36797.9	6.94	61.35	60.9	-0.647	R2R3-MYB	nucl； pero
	RnoGMYB108	RnoG0034777.1	342	37810.3	6.26	42.18	76.7	-0.498	R2R3-MYB	nucl
	RnoGMYB109	RnoG0006457.1	368	41063.9	6.41	55.08	70.54	-0.674	R1R2R3-MYB	nucl
	RnoGMYB110	RnoG0009908.1	427	47868.8	5.38	63.6	76.53	-0.656	R2R3-MYB	nucl； pero
	RnoGMYB111	RnoG0014926.1	291	32970.6	5.74	58.1	59.73	-0.811	R2R3-MYB	nucl
	RnoGMYB112	RnoG0017624.1	236	27171.2	5.06	52.38	71.91	-0.826	R2R3-MYB	nucl； pero
	RnoGMYB113	RnoG0020073.1	284	32645	6.46	47.37	63.13	-0.95	R2R3-MYB	nucl
	RnoGMYB114	RnoG0017612.1	320	35063	7.56	66.2	65.91	-0.58	R2R3-MYB	nucl
	RnoGMYB115	RnoG0008738.1	464	52158.9	7.97	61.53	75.28	-0.6	R2R3-MYB	nucl
	RnoGMYB116	RnoG0007436.1	283	31469.4	6.06	57.21	69.29	-0.475	R2R3-MYB	nucl
	RnoGMYB117	RnoG0015879.1	244	27832.5	9.39	45.8	79.96	-0.809	R2R3-MYB	nucl
	RnoGMYB118	RnoG0028755.1	208	23455.7	8.84	49.57	75.53	-0.596	R2R3-MYB	nucl
	RnoGMYB119	RnoG0015514.1	245	28347.3	10.3	61.29	58.12	-1.077	R1R2R3-MYB	nucl； cyto_nucl； chlo
	RnoGMYB120	RnoG0025272.1	420	47434	5.04	65.7	75.02	-0.68	R2R3-MYB	nucl； pero
	RnoGMYB121	RnoG0018310.1	453	50430.2	4.44	50.39	72.12	-0.381	4R＆Atypical-MYB	nucl； cyto_nucl； extr
	RnoGMYB122	RnoG0005027.1	310	34481.9	5.36	49.08	62.03	-0.702	R2R3-MYB	nucl
	RnoGMYB123	RnoG0022596.1	150	17420.5	9.35	65.91	68.4	-1.017	R2R3-MYB	nucl
	RnoGMYB124	RnoG0026178.1	238	27426.8	8.11	65.87	65.25	-0.768	R2R3-MYB	nucl
	RnoGMYB125	RnoG0020282.1	457	51411	6.58	54.5	73.22	-0.708	R2R3-MYB	nucl； chlo； mito； cysk； plas
	RnoGMYB126	RnoG0003460.1	123	13620.7	9.87	36.77	80.24	-0.443	R2R3-MYB	nucl； cyto
	RnoGMYB127	RnoG0034536.1	933	105303	5.37	54.45	65.46	-1	4R＆Atypical-MYB	nucl
	RnoGMYB128	RnoG0015572.1	286	30531.8	6.6	47.39	59.09	-0.69	R2R3-MYB	nucl； plas； extr； pero
	RnoGMYB129	RnoG0003771.1	260	29220.9	5.66	45.58	66.08	-0.703	R2R3-MYB	nucl
	RnoGMYB130	RnoG0028068.1	263	29717.3	5.34	53.37	56.01	-0.746	R2R3-MYB	nucl； nucl_plas； mito； cyto； plas； pero
	RnoGMYB131	RnoG0017829.1	215	24510.4	6.25	47.3	68	-0.794	R2R3-MYB	nucl
	RnoGMYB132	RnoG0011537.1	291	31234.7	7.97	49.57	60.72	-0.663	R2R3-MYB	nucl； chlo； cyto； mito； extr； vacu
	RnoGMYB133	RnoG0010806.1	200	21989.9	8.21	48.71	69.2	-0.714	4R＆Atypical-MYB	nucl
	RnoGMYB134	RnoG0025435.1	246	27625.8	6.45	54.64	70.16	-0.758	R2R3-MYB	nucl
	RnoGMYB135	RnoG0031029.1	298	33754.6	5.21	53.82	77.89	-0.538	R2R3-MYB	nucl
	RnoGMYB136	RnoG0003616.1	81	9494.2	9.96	73.2	95.19	-0.6	4R＆Atypical-MYB	nucl； cyto
	RnoGMYB137	RnoG0026232.1	185	21444.1	8.76	58.53	73.73	-0.757	R2R3-MYB	nucl
	RnoGMYB138	RnoG0027959.1	263	28987.2	5.19	59.48	60.46	-0.75	R2R3-MYB	nucl； pero
	RnoGMYB139	RnoG0024047.1	268	30544	4.61	46.9	72.01	-0.68	R2R3-MYB	nucl； pero
	RnoGMYB140	RnoG0025869.1	256	28311	6.07	46.39	68.24	-0.637	4R＆Atypical-MYB	nucl
	RnoGMYB141	RnoG0009589.1	510	57009.9	6.65	49.69	86.69	-0.421	4R＆Atypical-MYB	nucl； extr
	RnoGMYB142	RnoG0015292.1	163	18654.9	9.87	62.45	90.37	-0.144	4R＆Atypical-MYB	nucl； pero
	RnoGMYB143	RnoG0017862.1	86	10030.9	9.65	74.83	93.02	-0.322	4R＆Atypical-MYB	nucl； cyto； pero
	RnoGMYB144	RnoG0023173.1	102	11593.3	9.1	28.7	91.86	-0.283	1R-MYB	mito； cyto_nucl； chlo； plas
	RnoGMYB145	RnoG0003229.1	528	61659	9	38.68	62.95	-1.176	1R-MYB	nucl
	RnoGMYB146	RnoG0027242.1	450	52212.5	9.02	35.84	67.8	-1.008	1R-MYB	nucl； cyto
	RnoGMYB147	RnoG0026852.1	478	53304.9	5.02	44.94	74.85	-0.475	4R＆Atypical-MYB	chlo； nucl； cyto； mito； cysk
	RnoGMYB148	RnoG0029127.1	377	41961.3	9.39	60.94	64.43	-0.705	1R-MYB	nucl
	RnoGMYB149	RnoG0018280.1	401	44428.3	8.16	55.14	75.06	-0.591	1R-MYB	nucl； chlo
	RnoGMYB150	RnoG0021188.1	276	30407.8	6.93	54.21	62.86	-0.676	1R-MYB	nucl
	RnoGMYB151	RnoG0029556.1	277	30835.6	6.32	42.98	66.97	-0.693	R2R3-MYB	nucl； pero
	RnoGMYB152	RnoG0026079.1	720	78456.6	6.07	53.51	58.78	-0.787	1R-MYB	nucl
	RnoGMYB153	RnoG0008500.1	251	27422.4	10.05	49.34	78.57	-0.453	R2R3-MYB	nucl； chlo； mito； plas； cysk
	RnoGMYB154	RnoG0013035.1	306	33346.8	9.16	39.72	67.29	-0.567	1R-MYB	chlo； nucl； extr； pero
	RnoGMYB155	RnoG0026157.1	187	21672.8	9.28	40.85	75.56	-0.561	1R-MYB	pero； cyto； nucl； golg
	RnoGMYB156	RnoG0015907.1	420	47376.9	9.37	49.28	75.24	-0.756	1R-MYB	nucl； chlo； cyto； mito； plas； cysk
	RnoGMYB157	RnoG0013018.1	282	30238.5	8.69	65.45	72.59	-0.434	R2R3-MYB	nucl； chlo； mito
	RnoGMYB158	RnoG0019168.1	314	34856.7	8.47	51.05	67.42	-0.497	1R-MYB	nucl
	RnoGMYB159	RnoG0023040.1	201	21224.5	10.1	53.89	59.3	-0.474	R2R3-MYB	chlo； nucl； mito
	RnoGMYB160	RnoG0026321.1	303	32960.9	8.78	46.1	62.51	-0.647	1R-MYB	nucl
	RnoGMYB161	RnoG0031880.1	380	40170.7	6.22	64.14	62.45	-0.595	R2R3-MYB	nucl； chlo； plas； cysk
	RnoGMYB162	RnoG0004328.1	282	30838.2	6.31	65.62	72.23	-0.509	R2R3-MYB	nucl
	RnoGMYB163	RnoG0033903.1	420	46720.8	5.28	63.22	68.29	-0.796	R2R3-MYB	nucl； cyto； chlo
	RnoGMYB164	RnoG0027104.1	330	36599.3	6.53	41.76	78.88	-0.594	R2R3-MYB	nucl； chlo； cyto； extr； E.R.
	RnoGMYB165	RnoG0002035.1	452	49821.1	4.95	59.44	66.64	-0.815	R2R3-MYB	nucl； chlo
	RnoGMYB166	RnoG0007031.1	501	54841.9	5.5	60.22	63.87	-0.723	R2R3-MYB	nucl； plas； cysk
	RnoGMYB167	RnoG0023805.1	377	40155.9	6.67	60.18	56.68	-0.575	R2R3-MYB	nucl； chlo； plas
	RnoGMYB168	RnoG0027031.1	261	28409.6	6.39	44.68	66.93	-0.852	R2R3-MYB	nucl； chlo
	RnoGMYB169	RnoG0021085.1	318	35666.2	8.57	39.42	76.98	-0.786	R2R3-MYB	nucl； cyto； chlo； mito； extr
	RnoGMYB170	RnoG0029722.1	486	53419.8	5.83	54.05	59.26	-0.845	R2R3-MYB	nucl； chlo； E.R.； pero
	RnoGMYB171	RnoG0032615.1	478	54142.8	6.29	60.33	67.51	-0.608	R2R3-MYB	nucl； chlo； chlo_mito； mito； cyto
	RnoGMYB172	RnoG0012359.1	530	58747.1	5.79	52.85	75.96	-0.571	1R-MYB	nucl； chlo； cyto； E.R.
	RnoGMYB173	RnoG0028533.1	306	33033.6	6.01	53.2	73.01	-0.389	R2R3-MYB	nucl； cyto； extr； cysk
	RnoGMYB174	RnoG0024571.1	651	71290.3	5.95	53.05	72.12	-0.525	1R-MYB	nucl； cyto； cysk
	RnoGMYB175	RnoG0028454.1	295	31726.3	8.15	56.6	58.92	-0.624	1R-MYB	nucl； chlo
	RnoGMYB176	RnoG0014661.1	277	29835.6	6.93	53.61	69.03	-0.432	1R-MYB	nucl； chlo； plas
	RnoGMYB177	RnoG0027007.1	324	34060.8	6.59	52.83	68.67	-0.462	1R-MYB	nucl； chlo； plas
	RnoGMYB178	RnoG0022877.1	590	64842.4	5.03	46.65	76.83	-0.523	1R-MYB	nucl； mito
	RnoGMYB179	RnoG0029585.1	355	40224.6	7.76	51.11	58.51	-1.027	R2R3-MYB	nucl； mito； chlo； plas； extr
	RnoGMYB180	RnoG0033362.1	724	79919	4.88	51.42	58.65	-0.88	4R＆Atypical-MYB	chlo； nucl； vacu； mito； golg； plas
	RnoGMYB181	RnoG0004126.1	286	32227.5	8.51	51.3	71.71	-0.747	R2R3-MYB	nucl； cyto； cyto_E.R.； mito； plas； extr
	RnoGMYB182	RnoG0024842.1	244	26786	6.24	45.94	66.43	-0.8	R2R3-MYB	nucl； cyto_nucl； nucl_plas
	RnoGMYB183	RnoG0003100.1	386	42550.9	8.95	60.71	62.98	-0.887	1R-MYB	nucl； chlo； vacu
	RnoGMYB184	RnoG0012080.1	264	29106.7	4.85	48.62	88.3	-0.389	1R-MYB	golg； plas； nucl； vacu； E.R._plas； chlo； cyto
	RnoGMYB185	RnoG0026431.1	533	59612.5	5.97	58.72	71.71	-0.597	1R-MYB	nucl； chlo； cyto； mito； vacu； pero
	RnoGMYB186	RnoG0019538.1	661	72457.4	5.96	46.55	71.79	-0.47	1R-MYB	nucl； cyto； cysk
	RnoGMYB187	RnoG0030898.1	485	54926.1	8.35	45.15	77.18	-0.495	R2R3-MYB	nucl； mito； cyto_nucl； plas
	RnoGMYB188	RnoG0024075.1	315	34670.8	5.44	44.6	67.81	-0.638	1R-MYB	nucl； chlo； plas
	RnoGMYB189	RnoG0031641.1	379	41948.8	6.89	48.88	66.46	-0.789	R2R3-MYB	nucl； chlo； mito； plas； pero
	RnoGMYB190	RnoG0001347.1	285	31974.8	6.14	44.41	79.05	-0.753	R2R3-MYB	nucl； chlo； cyto； cysk
	RnoGMYB191	RnoG0023870.1	488	55737.3	5.12	41.8	75.47	-0.695	1R-MYB	nucl； cysk
	RnoGMYB192	RnoG0029405.1	457	49700.1	6.57	58	63.44	-0.656	1R-MYB	nucl； cyto
	RnoGMYB193	RnoG0023514.1	717	80978.8	5.66	36.64	96.85	-0.229	1R-MYB	cyto； E.R.； nucl； vacu； chlo； golg
	RnoGMYB194	RnoG0010913.1	608	67647.5	5.37	45.86	81.78	-0.4	1R-MYB	nucl； cyto； plas； cysk
	RnoGMYB195	RnoG0030697.1	307	34457.6	6.94	54.56	70.52	-0.72	1R-MYB	nucl； chlo； mito； plas； cysk
	RnoGMYB196	RnoG0023204.1	446	48682.8	6.35	55.25	63.43	-0.633	1R-MYB	nucl； cyto； chlo； mito； cysk
	RnoGMYB197	RnoG0030047.1	356	38197.4	8.7	49.67	64.63	-0.421	1R-MYB	nucl； chlo； chlo_mito； plas； cysk
	RnoGMYB198	RnoG0016050.1	290	31740.2	6.16	54.09	66.66	-0.916	R2R3-MYB	nucl； chlo； plas
	RnoGMYB199	RnoG0009669.1	335	36912.7	9.3	59.52	78.57	-0.663	1R-MYB	nucl； cyto； cysk
	RnoGMYB200	RnoG0009923.1	334	37500.5	6.39	39.79	85.24	-0.657	R2R3-MYB	nucl； cyto； chlo； extr； vacu
	RnoGMYB201	RnoG0001440.1	287	32511.7	9.64	52.31	59.79	-0.831	1R-MYB	nucl； chlo； vacu
	RnoGMYB202	RnoG0002635.1	567	63274.3	5.66	40.33	76.97	-0.559	1R-MYB	nucl； chlo； cyto； mito； cysk； golg
	RnoGMYB203	RnoG0005444.1	140	15998	7.95	45.79	75.14	-0.731	1R-MYB	nucl； mito； plas； extr
	RnoGMYB204	RnoG0007372.1	699	76079.2	6.41	41.41	72.4	-0.457	1R-MYB	nucl
	RnoGMYB205	RnoG0027952.1	378	42355.6	6.32	45.13	82.83	-0.616	R2R3-MYB	nucl； cyto； cysk
	RnoGMYB206	RnoG0022065.1	182	19947.5	9.69	31.74	62.14	-0.611	1R-MYB	nucl； chlo
	RnoGMYB207	RnoG0007453.1	368	41013.6	9.33	49.01	83.26	-0.356	1R-MYB	nucl； nucl_plas； cyto； pero
	RnoGMYB208	RnoG0016040.1	251	27901.8	9.06	29.01	78.17	-0.51	R2R3-MYB	nucl； nucl_plas； chlo； cyto； plas
	RnoGMYB209	RnoG0016967.1	344	39084.1	8.67	44.99	77.03	-0.523	R2R3-MYB	nucl； nucl_plas； cyto； plas； chlo
	RnoGMYB210	RnoG0027858.1	358	38947.3	6.81	65.49	59.47	-0.747	1R-MYB	nucl； chlo； cyto
	RnoGMYB211	RnoG0001145.1	462	51815.7	6.41	62.6	56.23	-0.956	1R-MYB	nucl； chlo
	RnoGMYB212	RnoG0003014.1	443	49249.8	7.79	61.58	59.32	-0.902	1R-MYB	nucl
	RnoGMYB213	RnoG0033565.1	190	21091.3	6.75	44.95	61.16	-0.789	R2R3-MYB	nucl； mito； cyto_nucl； cyto
	RnoGMYB214	RnoG0005122.1	279	30698.8	10.15	40.35	65.81	-0.623	1R-MYB	nucl； chlo； plas
	RnoGMYB215	RnoG0031213.1	352	38210.5	6.57	58.73	61.93	-0.731	1R-MYB	nucl； mito； chlo； cyto
	RnoGMYB216	RnoG0011267.1	335	36991.9	6.3	49.36	59.67	-0.712	1R-MYB	nucl； chlo
	RnoGMYB217	RnoG0011593.1	344	37533.9	7.04	48.87	67.76	-0.589	1R-MYB	nucl； cyto_nucl； chlo； mito； plas
	RnoGMYB218	RnoG0008594.1	591	63861.5	4.85	41.14	84.13	-0.332	1R-MYB	nucl； cyto； cysk
	RnoGMYB219	RnoG0028484.1	208	22703.5	7.19	37.75	78.32	-0.642	R2R3-MYB	nucl； cyto； chlo
	RnoGMYB220	RnoG0032030.1	368	41553.4	5.37	57.21	67.04	-0.687	R2R3-MYB	pero； cyto； cyto_nucl
	RnoGMYB221	RnoG0001423.1	407	45586	5.54	65.15	63.96	-0.723	R2R3-MYB	pero； cyto； cyto_nucl
	RnoGMYB222	RnoG0024253.1	443	48827.6	8.5	57.92	55.15	-0.893	R2R3-MYB	nucl
	RnoGMYB223	RnoG0004689.1	373	40920.2	5.69	73.09	52.12	-0.858	1R-MYB	nucl
	RnoGMYB224	RnoG0028474.1	673	73464.7	7.95	40.96	81.29	-0.369	R2R3-MYB	chlo； nucl； mito； plas； golg； cyto
	RnoGMYB225	RnoG0014650.1	227	24839	7.25	39.2	77	-0.526	R2R3-MYB	nucl； nucl_plas； plas； extr
	RnoGMYB226	RnoG0002120.1	298	33120.3	9.45	35.42	74.9	-0.602	4R＆Atypical-MYB	nucl； extr； chlo； pero； cysk
	RnoGMYB227	RnoG0018396.1	384	42485.5	6.23	62.8	69.11	-0.816	1R-MYB	nucl； chlo； extr
	RnoGMYB228	RnoG0017395.1	279	31347.1	5.63	65.82	68.17	-0.641	R2R3-MYB	nucl； chlo； cyto； extr
	RnoGMYB229	RnoG0005239.1	532	59195.6	8.56	66.44	61.77	-0.858	4R＆Atypical-MYB	nucl； cyto
	RnoGMYB230	RnoG0000126.1	315	35660.9	5.28	46.3	77.97	-0.614	1R-MYB	mito； pero； chlo； cyto
	RnoGMYB231	RnoG0031731.1	258	28157	9.72	57.22	81.01	-0.476	1R-MYB	nucl； nucl_plas； cyto； chlo
	RnoGMYB232	RnoG0006699.1	865	95870.8	7.61	44.3	86.66	-0.367	4R＆Atypical-MYB	chlo； nucl
	RnoGMYB233	RnoG0015518.1	210	23355.3	9.41	45.54	70.24	-0.614	1R-MYB	chlo； nucl； vacu
	RnoGMYB234	RnoG0023411.1	86	9843.43	9.64	36.28	61.28	-0.455	4R＆Atypical-MYB	nucl； chlo； cyto
	RnoGMYB235	RnoG0001241.1	303	33868.9	5.5	48.47	78.81	-0.719	R2R3-MYB	nucl； cyto； chlo； extr
	RnoGMYB236	RnoG0016622.1	138	15542.9	9.84	63.85	62.39	-0.654	4R＆Atypical-MYB	pero； nucl； cyto_nucl
	RnoGMYB237	RnoG0007733.1	145	16103	8.95	54.33	55.31	-0.872	4R＆Atypical-MYB	nucl； mito； nucl_plas； chlo
	RnoGMYB238	RnoG0013030.1	265	30973.8	9.31	54.58	54.26	-1.09	4R＆Atypical-MYB	nucl； cyto； mito
	RnoGMYB239	RnoG0014067.1	193	22118.2	7.82	42.92	95.96	-0.493	R2R3-MYB	cyto； nucl； chlo； mito； extr； pero； cysk
	RnoGMYB240	RnoG0030146.1	527	58383.3	8.48	72.95	57.53	-0.929	4R＆Atypical-MYB	nucl
	RnoGMYB241	RnoG0027578.1	314	34357.4	9.64	50.75	56.56	-0.877	4R＆Atypical-MYB	nucl
	RnoGMYB242	RnoG0015657.1	361	40763.5	9.06	63.55	71.83	-0.561	4R＆Atypical-MYB	cyto； nucl； chlo
	RnoGMYB243	RnoG0013206.1	340	37138.2	9.57	57.86	67.15	-0.761	4R＆Atypical-MYB	nucl； chlo； cyto
	RnoGMYB244	RnoG0028039.1	627	71292.2	5.61	55.23	66.3	-0.847	4R＆Atypical-MYB	nucl； vacu； pero
	RnoGMYB245	RnoG0005901.1	389	43359.2	6.32	52.69	65.55	-0.687	4R＆Atypical-MYB	nucl； chlo； plas
	RnoGMYB246	RnoG0015138.1	348	39901.6	6.59	53.38	47.41	-1.042	4R＆Atypical-MYB	nucl； chlo； cyto
	RnoGMYB247	RnoG0020647.1	355	39176.4	6.36	52.15	56.14	-0.91	4R＆Atypical-MYB	nucl； chlo
	RnoGMYB248	RnoG0033860.1	523	59835.2	7.04	63.21	50.55	-1.237	4R＆Atypical-MYB	nucl
	RnoGMYB249	RnoG0033774.1	248	28080.1	8.8	46.91	54.64	-1.065	4R＆Atypical-MYB	nucl； chlo； cyto
	RnoGMYB250	RnoG0030456.1	272	29666.6	8.91	43.29	52.35	-0.991	4R＆Atypical-MYB	nucl； chlo； mito
	RnoGMYB251	RnoG0013085.1	553	59721.4	6.58	37.52	70.9	-0.49	4R＆Atypical-MYB	nucl； cyto； plas
	RnoGMYB252	RnoG0007066.1	293	32428.3	6.36	44.92	50.27	-1.108	4R＆Atypical-MYB	nucl； chlo
	RnoGMYB253	RnoG0010476.1	323	35599	9.07	58.77	60.8	-0.897	4R＆Atypical-MYB	nucl； chlo
	RnoGMYB254	RnoG0000455.1	321	35805.6	6.14	68.34	67.6	-0.607	4R＆Atypical-MYB	nucl； cyto； mito； plas； cysk
	RnoGMYB255	RnoG0018963.1	254	27796.4	6.38	42.97	52.2	-0.978	4R＆Atypical-MYB	nucl
	RnoGMYB256	RnoG0024402.1	569	62885.6	7.63	69.85	54.64	-0.885	4R＆Atypical-MYB	nucl
	RnoGMYB257	RnoG0011871.1	646	70515.9	6.47	65.34	61.13	-0.791	4R＆Atypical-MYB	nucl
	RnoGMYB258	RnoG0011132.1	497	56869.2	5.5	63.07	61.15	-1.002	4R＆Atypical-MYB	nucl； plas； cysk
	RnoGMYB259	RnoG0027344.1	460	51404.4	6.98	49.86	53.74	-0.898	4R＆Atypical-MYB	nucl； cysk； E.R._vacu
	RnoGMYB260	RnoG0013617.1	501	57265.5	6.02	56.58	52	-1.036	4R＆Atypical-MYB	nucl； vacu
	RnoGMYB261	RnoG0016752.1	456	51598.9	5.4	56.18	56.49	-0.963	4R＆Atypical-MYB	nucl； mito
	RnoGMYB262	RnoG0017917.1	375	42561.9	5.93	70.76	67.65	-0.679	4R＆Atypical-MYB	nucl
	RnoGMYB263	RnoG0028893.1	432	49654.5	6.36	49.14	57.8	-1.109	4R＆Atypical-MYB	nucl
	RnoGMYB264	RnoG0028546.1	359	39705.4	8.2	59.01	56.8	-0.792	4R＆Atypical-MYB	nucl； chlo； mito
	RnoGMYB265	RnoG0033689.1	410	46227.3	5.91	49.15	52.2	-1.02	4R＆Atypical-MYB	mito； chlo； nucl； cyto； plas
Rheum palmatum L.	RhpMYB001	Rh_pal_02G021850.1	485	52994.1	8.33	57.64	59.2	-0.781	R1R2R3-MYB	nucl
	RhpMYB002	Rh_pal_10G012040.1	534	61137.5	9.48	55.03	70.49	-0.826	4R＆Atypical-MYB	nucl
	RhpMYB003	Rh_pal_01G051140.1	500	55217.6	8.94	65.86	59.5	-0.817	R1R2R3-MYB	nucl
	RhpMYB004	Rh_pal_11G000500.1	1004	110886	5.18	60.81	64.93	-0.665	R1R2R3-MYB	nucl
	RhpMYB005	Rh_pal_09G002170.1	1014	112092	5.57	56.75	61.94	-0.723	R1R2R3-MYB	nucl
	RhpMYB006	Rh_pal_05G006700.1	325	36349.9	6.66	56.01	73.29	-0.65	R2R3-MYB	nucl
	RhpMYB007	Rh_pal_04G008500.1	280	31455.2	6.32	62.02	73.21	-0.617	R2R3-MYB	nucl
	RhpMYB008	Rh_pal_02G001900.1	322	34791.6	8.25	54.42	75.47	-0.445	R1R2R3-MYB	nucl； pero
	RhpMYB009	Rh_pal_06G001040.1	296	31829.8	8.59	61.52	65.54	-0.557	R1R2R3-MYB	nucl； pero
	RhpMYB010	Rh_pal_09G018210.1	303	32533.5	8.32	54.07	66.63	-0.578	R1R2R3-MYB	nucl
	RhpMYB011	Rh_pal_07G023540.1	352	38884.5	6.34	32.09	75.94	-0.565	R1R2R3-MYB	nucl； pero
	RhpMYB012	Rh_pal_05G002580.1	315	34188	9.4	63.12	76.89	-0.311	R1R2R3-MYB	nucl
	RhpMYB013	Rh_pal_09G000240.1	274	29971	8.52	56.18	77.66	-0.438	R2R3-MYB	nucl； cyto； pero
	RhpMYB014	Rh_pal_03G020920.1	273	30538.7	9.08	47.24	81.17	-0.603	R2R3-MYB	nucl； pero
	RhpMYB015	Rh_pal_07G038880.1	239	27131.8	9.31	56.05	74.6	-0.81	R2R3-MYB	nucl
	RhpMYB016	Rh_pal_04G040490.1	257	29466.1	6.21	47.75	67.9	-0.651	R2R3-MYB	nucl
	RhpMYB017	Rh_pal_09G013170.1	221	25316.5	5.85	68.42	62.22	-0.801	R2R3-MYB	nucl
	RhpMYB018	Rh_pal_09G006380.1	363	39835.6	6.67	53.92	67.8	-0.649	R2R3-MYB	nucl； pero
	RhpMYB019	Rh_pal_01G036850.1	283	31993.2	6.31	51.48	78.59	-0.604	R2R3-MYB	nucl
	RhpMYB020	Rh_pal_11G045130.1	255	28182.9	6.36	45.29	57.49	-0.87	R1R2R3-MYB	nucl； pero
	RhpMYB021	Rh_pal_11G047200.1	255	28126.8	6.02	44.52	57.1	-0.867	R1R2R3-MYB	nucl； pero
	RhpMYB022	Rh_pal_08G029230.1	268	30013	8.86	56.32	68.13	-0.646	R2R3-MYB	nucl； cyto
	RhpMYB023	Rh_pal_07G029380.1	233	26506.8	5.63	40.69	75.79	-0.638	R2R3-MYB	nucl； cyto
	RhpMYB024	Rh_pal_06G011900.1	294	32451.4	9.05	50.34	70.95	-0.61	R2R3-MYB	nucl
	RhpMYB025	Rh_pal_11G032580.1	282	30116.1	8.5	42.54	68.19	-0.365	R1R2R3-MYB	nucl； cyto； pero
	RhpMYB026	Rh_pal_10G032950.1	249	28663.8	6.97	52.29	55.3	-1.02	R2R3-MYB	nucl
	RhpMYB027	Rh_pal_10G032680.1	249	28619.8	7.7	52.78	55.7	-0.998	R2R3-MYB	nucl
	RhpMYB028	Rh_pal_08G017990.1	250	28123.8	9.38	44.7	76.08	-0.769	R2R3-MYB	nucl
	RhpMYB029	Rh_pal_09G008350.1	162	18904.3	9.95	56.62	66.85	-1.012	R1R2R3-MYB	nucl
	RhpMYB030	Rh_pal_08G021600.1	433	46605.4	5.29	47.58	75.08	-0.265	R1R2R3-MYB	nucl
	RhpMYB031	Rh_pal_03G051960.1	275	30521.3	9.14	58.96	72.07	-0.704	R2R3-MYB	nucl； pero
	RhpMYB032	Rh_pal_11G050080.1	250	27577	10.06	50.86	70.64	-0.544	R1R2R3-MYB	nucl
	RhpMYB033	Rh_pal_04G000870.1	236	26618.1	8.67	56.01	73.18	-0.587	R2R3-MYB	nucl
	RhpMYB034	Rh_pal_10G028170.1	417	45229.8	5.46	54.23	73.96	-0.414	R1R2R3-MYB	nucl； pero
	RhpMYB035	Rh_pal_10G028320.1	417	45130.7	5.37	53.57	73.96	-0.404	R1R2R3-MYB	nucl； pero
	RhpMYB036	Rh_pal_01G026540.1	205	24247.4	9.63	53.14	69.95	-1.113	R2R3-MYB	nucl
	RhpMYB037	Rh_pal_02G054700.1	343	38660.2	5.59	47.54	72.83	-0.611	R2R3-MYB	nucl
	RhpMYB038	Rh_pal_10G003710.1	247	28349.7	5.39	43.83	63.97	-0.82	R2R3-MYB	nucl
	RhpMYB039	Rh_pal_07G020910.1	249	28353.3	5.91	53.36	69	-0.618	R2R3-MYB	nucl
	RhpMYB040	Rh_pal_04G001340.1	392	42951.6	6.01	42.74	62.73	-0.726	R2R3-MYB	nucl
	RhpMYB041	Rh_pal_01G042740.1	232	25550.9	6.74	42.42	71.94	-0.62	R2R3-MYB	nucl； pero
	RhpMYB042	Rh_pal_09G001590.1	254	29170.6	7.62	63.91	63.07	-0.774	R2R3-MYB	nucl
	RhpMYB043	Rh_pal_11G051570.1	231	26555.9	6.45	67.47	54.89	-0.757	R2R3-MYB	nucl
	RhpMYB044	Rh_pal_11G004180.1	355	39376.3	5.94	59.91	73.41	-0.452	R2R3-MYB	nucl
	RhpMYB045	Rh_pal_07G012010.1	316	35501.9	6.56	53.66	67.88	-0.705	R2R3-MYB	nucl
	RhpMYB046	Rh_pal_09G013760.1	282	32726.5	7.83	55.02	58.79	-0.872	R2R3-MYB	nucl； cyto_nucl
	RhpMYB047	Rh_pal_10G020540.1	273	30626.7	9.24	41.69	80.73	-0.722	R2R3-MYB	nucl
	RhpMYB048	Rh_pal_10G043220.1	290	33181.8	6.18	61.94	55.17	-0.872	R2R3-MYB	nucl
	RhpMYB049	Rh_pal_11G041960.1	298	34199.8	8.82	64.81	71.41	-0.745	R1R2R3-MYB	nucl
	RhpMYB050	Rh_pal_06G020400.1	282	32306.8	5.81	49.89	62.66	-0.815	R2R3-MYB	nucl； pero
	RhpMYB051	Rh_pal_01G042570.1	368	41596.6	5.56	47.24	65.76	-0.614	R2R3-MYB	nucl
	RhpMYB052	Rh_pal_09G028070.1	237	26870.2	6.67	49.95	76.62	-0.69	R2R3-MYB	nucl
	RhpMYB053	Rh_pal_06G021730.1	247	28275.8	9.55	52.95	54.49	-0.959	R1R2R3-MYB	nucl
	RhpMYB054	Rh_pal_02G056860.1	296	32276.3	8.48	51.63	67.26	-0.562	R2R3-MYB	nucl
	RhpMYB055	Rh_pal_02G057130.1	297	32405.5	8.48	51.02	68.01	-0.547	R2R3-MYB	nucl
	RhpMYB056	Rh_pal_07G038180.1	319	35209.3	6.26	48.67	60.69	-0.764	R2R3-MYB	nucl； pero
	RhpMYB057	Rh_pal_01G032480.1	204	23282.5	9.11	45.62	66.96	-0.757	R2R3-MYB	nucl； pero
	RhpMYB058	Rh_pal_02G028850.1	232	26143.2	7.83	53.06	55.6	-0.878	R2R3-MYB	nucl； cyto_nucl
	RhpMYB059	Rh_pal_06G036540.1	208	23154.4	9.5	42.37	77.98	-0.574	R2R3-MYB	nucl； cyto
	RhpMYB060	Rh_pal_11G004560.1	226	26358.4	9.01	65.57	60	-1.262	R2R3-MYB	nucl
	RhpMYB061	Rh_pal_09G000580.1	282	31872.4	9.3	43.67	76.81	-0.798	R2R3-MYB	nucl
	RhpMYB062	Rh_pal_09G034680.1	312	34490.7	6.45	62.25	65.61	-0.522	R2R3-MYB	nucl； pero
	RhpMYB063	Rh_pal_07G031980.1	350	39254.6	5.85	54.07	68.86	-0.583	R2R3-MYB	nucl
	RhpMYB064	Rh_pal_03G014880.1	325	36117.2	5.62	51.58	67.91	-0.567	R2R3-MYB	nucl； pero
	RhpMYB065	Rh_pal_03G017770.1	307	33765	8.08	31.1	66.45	-0.606	R2R3-MYB	nucl； cyto
	RhpMYB066	Rh_pal_08G026940.1	239	27300.4	8.16	52.85	71.42	-0.646	R2R3-MYB	nucl； cyto； pero
	RhpMYB067	Rh_pal_05G034840.1	247	26955.6	6.31	55.56	77.21	-0.487	R2R3-MYB	nucl； cyto； pero
	RhpMYB068	Rh_pal_03G038170.1	384	42925.5	8.6	64.7	60.21	-0.826	R2R3-MYB	nucl
	RhpMYB069	Rh_pal_01G033940.1	311	34572.2	7.58	50.57	67.78	-0.618	R2R3-MYB	nucl
	RhpMYB070	Rh_pal_08G011010.1	418	47072.7	5.58	61.45	55.55	-0.843	R1R2R3-MYB	nucl
	RhpMYB071	Rh_pal_02G046290.1	488	54729	4.82	47.32	71.17	-0.581	R1R2R3-MYB	nucl
	RhpMYB072	Rh_pal_06G005730.1	392	44169.9	7.16	61.53	65.18	-0.773	R2R3-MYB	nucl
	RhpMYB073	Rh_pal_09G004390.1	247	27522.2	8.59	40.37	78.18	-0.669	R2R3-MYB	nucl； extr
	RhpMYB074	Rh_pal_07G018370.1	273	30643.7	6.32	48.48	65.79	-0.684	R2R3-MYB	nucl
	RhpMYB075	Rh_pal_10G051260.1	295	33021.6	6.96	48.97	73.42	-0.595	R2R3-MYB	nucl
	RhpMYB076	Rh_pal_05G030010.1	282	32173.1	5.63	43.33	70.14	-0.709	R2R3-MYB	nucl
	RhpMYB077	Rh_pal_08G023910.1	299	33299.1	5.86	63.05	67.26	-0.718	R2R3-MYB	nucl
	RhpMYB078	Rh_pal_02G040900.1	349	38410.4	5.55	57.54	60.95	-0.691	R2R3-MYB	nucl
	RhpMYB079	Rh_pal_06G008990.1	269	30221.9	8.15	42.56	68.22	-0.786	R2R3-MYB	nucl； pero
	RhpMYB080	Rh_pal_06G016030.1	422	46971.2	5.48	65.98	67.8	-0.718	R2R3-MYB	nucl； pero
	RhpMYB081	Rh_pal_08G020660.1	239	26581	8.71	52.68	77.11	-0.718	R2R3-MYB	nucl
	RhpMYB082	Rh_pal_03G011610.1	356	39588.3	7.09	45.59	59.66	-0.725	R1R2R3-MYB	nucl
	RhpMYB083	Rh_pal_03G004670.1	331	36879.1	6.26	63.13	58.79	-0.62	R1R2R3-MYB	nucl
	RhpMYB084	Rh_pal_03G053060.1	316	35540.1	8.68	57.22	60.19	-0.79	R2R3-MYB	nucl
	RhpMYB085	Rh_pal_09G035680.1	265	29278.8	7.62	58.05	69.7	-0.705	R2R3-MYB	nucl
	RhpMYB086	Rh_pal_03G021150.1	306	34468.9	5.08	45.49	66.24	-0.836	R2R3-MYB	nucl
	RhpMYB087	Rh_pal_09G029140.1	251	28606.6	9.06	51.57	81.55	-0.595	R2R3-MYB	nucl
	RhpMYB088	Rh_pal_04G030240.1	400	45502.6	6.55	63.6	57.82	-0.958	R1R2R3-MYB	nucl
	RhpMYB089	Rh_pal_04G012830.1	253	28281.7	6.55	53.79	72.09	-0.642	R2R3-MYB	nucl
	RhpMYB090	Rh_pal_08G022300.1	242	26269.5	6.2	51.17	81.03	-0.533	R1R2R3-MYB	nucl
	RhpMYB091	Rh_pal_10G051280.1	257	29343.8	6.76	42.59	64.9	-0.879	R2R3-MYB	nucl
	RhpMYB092	Rh_pal_08G032100.1	327	36677.2	6.15	31.45	74.31	-0.722	R2R3-MYB	nucl
	RhpMYB093	Rh_pal_10G002750.1	273	31860.5	6.4	61.43	54.32	-0.912	R2R3-MYB	nucl； cyto_nucl
	RhpMYB094	Rh_pal_02G046350.1	378	42954.5	7.22	61.46	70.9	-0.705	R1R2R3-MYB	nucl
	RhpMYB095	Rh_pal_02G041990.1	556	60369.6	5.09	59.14	68.47	-0.613	R2R3-MYB	nucl
	RhpMYB096	Rh_pal_05G040840.1	556	60369.6	5.09	59.14	68.47	-0.613	R2R3-MYB	nucl
	RhpMYB097	Rh_pal_09G034260.1	491	53305.8	4.87	58.23	66.78	-0.656	R2R3-MYB	nucl
	RhpMYB098	Rh_pal_05G002100.1	232	26205	9.91	55.17	54.27	-0.947	R1R2R3-MYB	nucl
	RhpMYB099	Rh_pal_03G012670.1	462	51133.7	4.91	45.11	63.29	-0.602	R1R2R3-MYB	nucl
	RhpMYB100	Rh_pal_06G013740.1	391	44574.7	8.05	59.11	52.71	-0.945	R1R2R3-MYB	nucl； chlo； extr
	RhpMYB101	Rh_pal_05G036720.1	316	35425.6	5.24	48.41	69.43	-0.691	R2R3-MYB	nucl
	RhpMYB102	Rh_pal_10G050370.1	278	31063.8	6.9	50.96	68.42	-0.715	R2R3-MYB	nucl
	RhpMYB103	Rh_pal_03G018060.1	319	35887	5.47	55.14	70.66	-0.785	R2R3-MYB	nucl
	RhpMYB104	Rh_pal_10G011260.1	305	33990.2	6.51	49.56	72.89	-0.656	R2R3-MYB	nucl
	RhpMYB105	Rh_pal_11G041500.1	367	41583.2	5.35	48.64	63.79	-0.777	R2R3-MYB	nucl
	RhpMYB106	Rh_pal_02G032830.1	298	33919	5.86	49.07	63.56	-0.776	R2R3-MYB	nucl
	RhpMYB107	Rh_pal_03G015790.1	247	27963.2	6.86	51.32	69.84	-0.67	R2R3-MYB	nucl
	RhpMYB108	Rh_pal_10G046570.1	279	31409.5	5.05	49.45	83.15	-0.594	R2R3-MYB	nucl
	RhpMYB109	Rh_pal_10G038840.1	346	39111.5	6.04	60.36	58.38	-0.771	R1R2R3-MYB	nucl
	RhpMYB110	Rh_pal_08G009660.1	316	36323.3	5.6	45.43	69.78	-0.731	R2R3-MYB	nucl
	RhpMYB111	Rh_pal_01G036780.1	328	36459.6	5.04	52.01	57.44	-0.58	4R＆Atypical-MYB	nucl
	RhpMYB112	Rh_pal_11G034090.1	328	36101.6	7.11	43.46	72.59	-0.558	R2R3-MYB	nucl
	RhpMYB113	Rh_pal_02G046300.1	378	42958.4	6.55	60.1	70.13	-0.715	R1R2R3-MYB	nucl
	RhpMYB114	Rh_pal_02G020450.1	328	36564.2	8.06	51.14	72.01	-0.625	R2R3-MYB	nucl； pero
	RhpMYB115	Rh_pal_05G035070.1	296	32932	8.89	63.51	51.18	-0.845	R1R2R3-MYB	nucl
	RhpMYB116	Rh_pal_01G052650.1	332	36823	6.99	61.91	60.9	-0.646	R2R3-MYB	nucl； pero
	RhpMYB117	Rh_pal_06G000490.1	363	40145.4	5.41	44.82	74.41	-0.62	R2R3-MYB	nucl
	RhpMYB118	Rh_pal_03G047120.1	243	27730.3	6.75	45.14	70.21	-0.803	R2R3-MYB	nucl
	RhpMYB119	Rh_pal_07G022650.1	283	32698.2	6.64	52.76	65.09	-0.955	R2R3-MYB	nucl
	RhpMYB120	Rh_pal_09G017340.1	355	39952.8	6.43	46.83	69.3	-0.737	R2R3-MYB	nucl
	RhpMYB121	Rh_pal_11G029630.1	303	33806.7	7.1	60.46	54.49	-0.66	R2R3-MYB	nucl
	RhpMYB122	Rh_pal_11G018620.1	290	32381.2	6.36	51.17	66.28	-0.609	R2R3-MYB	nucl
	RhpMYB123	Rh_pal_02G012020.1	226	26304.2	5.24	55.6	69.03	-0.925	R2R3-MYB	nucl； pero
	RhpMYB124	Rh_pal_03G054750.1	325	36139.4	5.88	47.83	77.38	-0.542	R2R3-MYB	nucl
	RhpMYB125	Rh_pal_03G004460.1	459	51315.7	5.64	65.52	77.58	-0.647	R2R3-MYB	nucl； pero
	RhpMYB126	Rh_pal_08G027600.1	238	26701	5.91	56.38	73.74	-0.577	R2R3-MYB	nucl
	RhpMYB127	Rh_pal_11G004540.1	302	34696.3	6.8	45.61	82.91	-0.761	R2R3-MYB	nucl
	RhpMYB128	Rh_pal_02G011840.1	323	35493.6	8.33	65.46	65.29	-0.582	R2R3-MYB	nucl
	RhpMYB129	Rh_pal_08G026010.1	283	31459.3	6.36	58.45	67.24	-0.522	R2R3-MYB	nucl
	RhpMYB130	Rh_pal_03G044080.1	361	40275.1	6.83	56.77	70.55	-0.634	R1R2R3-MYB	nucl
	RhpMYB131	Rh_pal_01G047660.1	333	38316.9	6.96	43.26	68.23	-0.84	4R＆Atypical-MYB	nucl； cyto； pero
	RhpMYB132	Rh_pal_08G011650.1	464	52710.6	8.88	65.12	71.27	-0.691	R2R3-MYB	nucl
	RhpMYB133	Rh_pal_07G044790.1	405	45923.3	5.66	61.21	69.85	-0.777	R2R3-MYB	nucl； pero
	RhpMYB134	Rh_pal_02G012110.1	241	27499.7	7.53	58.56	64.02	-0.834	R2R3-MYB	nucl； pero
	RhpMYB135	Rh_pal_06G000520.1	292	32593.9	6.2	56.37	60.86	-0.769	R2R3-MYB	nucl
	RhpMYB136	Rh_pal_07G035110.1	324	35890.2	5.83	43.53	71.73	-0.635	R2R3-MYB	nucl
	RhpMYB137	Rh_pal_10G032400.1	235	25964.3	8.32	48.56	76.72	-0.691	R2R3-MYB	nucl
	RhpMYB138	Rh_pal_07G043180.1	344	38335	4.93	51.65	79.97	-0.572	R2R3-MYB	nucl； chlo； mito； plas
	RhpMYB139	Rh_pal_05G034710.1	809	91873.9	6.47	52.88	68.38	-0.968	4R＆Atypical-MYB	nucl
	RhpMYB140	Rh_pal_08G044150.1	252	28211.6	5.33	51.02	56.15	-0.691	R2R3-MYB	nucl； nucl_plas； mito； cyto； pero
	RhpMYB141	Rh_pal_11G011850.1	293	31242.6	6.41	46.86	60.65	-0.671	R2R3-MYB	nucl； plas； chlo； mito； extr； pero
	RhpMYB142	Rh_pal_06G012620.1	225	25524.5	7.11	56.77	59.29	-0.908	R2R3-MYB	nucl； chlo
	RhpMYB143	Rh_pal_11G037100.1	268	30341.8	9.02	42.82	60.49	-0.81	R2R3-MYB	nucl； cyto
	RhpMYB144	Rh_pal_10G010360.2	232	26883	9.02	56.76	60.04	-1.018	R2R3-MYB	nucl； pero； plas
	RhpMYB145	Rh_pal_11G008870.1	83	9886.52	9.72	53.62	71.57	-1.071	4R＆Atypical-MYB	cyto； nucl； mito； extr； cysk
	RhpMYB146	Rh_pal_01G017730.1	298	31993.5	8.66	49.21	58.62	-0.726	R2R3-MYB	nucl； chlo； mito； plas； extr； vacu
	RhpMYB147	Rh_pal_03G041740.3	208	23811.6	6.87	50.72	57.69	-0.872	R2R3-MYB	nucl
	RhpMYB148	Rh_pal_01G011950.1	244	26561.2	8.98	62.14	50.08	-0.866	R2R3-MYB	nucl
	RhpMYB149	Rh_pal_04G000850.1	222	25060.5	8.47	46.89	74.73	-0.521	R2R3-MYB	nucl； pero
	RhpMYB150	Rh_pal_07G006470.1	203	23205.4	9.4	59.21	70.1	-0.767	R2R3-MYB	cyto； nucl； plas； cysk
	RhpMYB151	Rh_pal_03G028590.1	210	23495	8.97	47.04	48.29	-0.973	R2R3-MYB	nucl； cyto； chlo； vacu
	RhpMYB152	Rh_pal_02G015510.1	527	61540.7	8.88	39.18	61.57	-1.201	1R-MYB	nucl
	RhpMYB153	Rh_pal_03G012400.1	179	20768.9	9.66	56.94	77.88	-0.597	1R-MYB	nucl
	RhpMYB154	Rh_pal_04G024090.1	198	22516.3	5.06	63	67.93	-0.858	R2R3-MYB	nucl； pero
	RhpMYB155	Rh_pal_02G052560.1	285	31202.7	6.99	51.25	66.67	-0.606	R2R3-MYB	nucl； cyto
	RhpMYB156	Rh_pal_04G030410.1	235	26867.4	9.16	38.27	65.11	-0.722	R2R3-MYB	nucl； cyto； plas； chlo； cysk
	RhpMYB157	Rh_pal_06G007690.1	463	51697.1	4.91	43.16	76.46	-0.468	4R＆Atypical-MYB	chlo； nucl； cyto； mito
	RhpMYB158	Rh_pal_03G030340.1	374	41770.1	9.39	60.67	64.41	-0.702	1R-MYB	nucl
	RhpMYB159	Rh_pal_06G012170.1	401	44406.3	8.16	54.04	75.31	-0.573	1R-MYB	nucl
	RhpMYB160	Rh_pal_09G000390.1	602	65676.6	6.82	51.66	59.1	-0.795	1R-MYB	nucl
	RhpMYB161	Rh_pal_01G004560.1	306	33605.2	8.8	41.26	66.96	-0.549	1R-MYB	nucl； cyto_nucl； chlo
	RhpMYB162	Rh_pal_04G010090.1	314	34981.9	8.42	46.16	70.51	-0.475	1R-MYB	nucl； chlo； golg_plas
	RhpMYB163	Rh_pal_01G004760.1	282	30351.8	9.04	63.8	74.65	-0.411	R2R3-MYB	nucl； chlo； cyto； mito
	RhpMYB164	Rh_pal_11G034420.1	253	27841	5.45	58.57	78.58	-0.308	R2R3-MYB	nucl； cyto； extr； cysk
	RhpMYB165	Rh_pal_11G034240.1	248	27352.7	8.31	48.91	78.19	-0.319	R2R3-MYB	nucl； chlo； chlo_mito； cysk
	RhpMYB166	Rh_pal_08G030710.1	303	33027	8.78	47.02	62.81	-0.649	1R-MYB	nucl
	RhpMYB167	Rh_pal_08G031000.1	303	32997	8.78	47.3	63.14	-0.64	1R-MYB	nucl
	RhpMYB168	Rh_pal_10G051970.1	267	29446.9	9.27	64.67	61.01	-0.648	R2R3-MYB	nucl； cyto_nucl； mito； chlo； plas
	RhpMYB169	Rh_pal_01G028030.1	380	40246.9	6.22	66.29	65	-0.56	R2R3-MYB	nucl； chlo； plas； cysk
	RhpMYB170	Rh_pal_10G037200.1	320	33605.4	9.05	58.25	64.09	-0.448	R2R3-MYB	chlo； nucl； mito
	RhpMYB171	Rh_pal_10G001990.1	333	37068.9	6.78	43.86	77.87	-0.619	R2R3-MYB	pero； cyto
	RhpMYB172	Rh_pal_06G011890.1	438	48798.2	5.17	58.79	68.38	-0.784	R2R3-MYB	nucl； chlo； plas； pero
	RhpMYB173	Rh_pal_03G029860.1	450	49637.9	4.98	56.86	67.8	-0.795	R2R3-MYB	nucl； chlo
	RhpMYB174	Rh_pal_07G013920.1	485	53095.1	5.83	58.65	65.36	-0.669	R2R3-MYB	nucl； plas； golg_plas； cysk
	RhpMYB175	Rh_pal_10G000630.1	261	28526.7	6.32	47.5	66.93	-0.887	R2R3-MYB	nucl； cyto
	RhpMYB176	Rh_pal_02G006760.1	477	52481.9	5.83	51.34	60.99	-0.816	R2R3-MYB	nucl； chlo； pero
	RhpMYB177	Rh_pal_07G017580.1	400	44982	5.97	59.11	62.38	-0.742	R2R3-MYB	nucl； chlo； vacu
	RhpMYB178	Rh_pal_09G014300.1	278	30285.5	6.32	53.18	72.27	-0.504	R2R3-MYB	nucl； cyto； chlo； extr
	RhpMYB179	Rh_pal_10G007680.1	543	60132.9	5.99	49.64	77.72	-0.527	1R-MYB	nucl； chlo； cyto； cysk； golg
	RhpMYB180	Rh_pal_08G040240.1	379	42890.7	5.4	52.26	66.62	-0.877	R2R3-MYB	nucl； chlo； vacu
	RhpMYB181	Rh_pal_10G017140.1	267	28336.5	6.24	44.24	68.76	-0.38	1R-MYB	nucl； chlo； plas
	RhpMYB182	Rh_pal_06G035050.1	277	30081	6.93	54.28	69.35	-0.451	1R-MYB	nucl； chlo； cyto
	RhpMYB183	Rh_pal_10G012840.1	294	31556.2	8.72	60.56	59.46	-0.585	1R-MYB	nucl； chlo； plas
	RhpMYB184	Rh_pal_02G016900.1	591	65037.6	5.04	46.79	76.87	-0.534	1R-MYB	nucl； cyto； mito
	RhpMYB185	Rh_pal_10G000270.1	325	34148.9	6.59	52.82	68.43	-0.452	1R-MYB	nucl； chlo； plas
	RhpMYB186	Rh_pal_10G025810.1	330	36552.4	8.53	61.25	66.85	-0.892	R2R3-MYB	nucl； chlo； vacu
	RhpMYB187	Rh_pal_09G049200.1	610	67050.4	4.91	50.4	59.52	-0.91	4R＆Atypical-MYB	nucl； cyto
	RhpMYB188	Rh_pal_04G045560.1	662	72497.4	4.74	51.03	59.15	-0.888	4R＆Atypical-MYB	nucl； cyto
	RhpMYB189	Rh_pal_03G024390.1	296	33422.8	9.11	50.11	67.64	-0.794	R2R3-MYB	nucl； cyto； plas； extr； pero
	RhpMYB190	Rh_pal_02G039860.1	236	25981.1	6.24	45.55	66.99	-0.838	R2R3-MYB	nucl
	RhpMYB191	Rh_pal_09G011150.1	673	73612.8	6.13	46.88	71.95	-0.449	1R-MYB	nucl； chlo； cyto； cysk
	RhpMYB192	Rh_pal_01G009580.1	324	35527.5	5.67	41.14	56.6	-0.778	1R-MYB	nucl； chlo
	RhpMYB193	Rh_pal_02G045810.1	315	34787	5.36	43.95	67.49	-0.646	1R-MYB	nucl； chlo； plas
	RhpMYB194	Rh_pal_05G032400.1	346	38477.4	9	46.36	69.34	-0.731	1R-MYB	nucl； cyto； vacu
	RhpMYB195	Rh_pal_05G005430.1	335	36788.5	9.22	59.89	75.94	-0.646	1R-MYB	nucl； cyto； cysk
	RhpMYB196	Rh_pal_06G009920.1	378	41820.7	6.91	48.74	66.64	-0.771	R2R3-MYB	nucl； cyto_nucl； pero； chlo
	RhpMYB197	Rh_pal_10G042240.1	352	38313.5	6.9	61.12	59.69	-0.76	1R-MYB	pero； cyto； cyto_nucl
	RhpMYB198	Rh_pal_11G004710.1	317	36318.1	5.34	47.05	84.23	-0.711	1R-MYB	cyto； nucl； extr； cysk
	RhpMYB199	Rh_pal_09G003540.1	260	27690.4	6.6	45.63	64.12	-0.375	1R-MYB	nucl； chlo； cyto； extr
	RhpMYB200	Rh_pal_02G062460.1	459	50117.6	6.63	57.43	62.94	-0.679	1R-MYB	nucl； cyto
	RhpMYB201	Rh_pal_01G021170.1	560	62203.6	6.29	37.7	79.5	-0.497	1R-MYB	nucl； chlo； cyto； plas； cysk； golg
	RhpMYB202	Rh_pal_05G028180.1	384	42138.5	8.8	59.63	56.67	-0.777	1R-MYB	nucl； chlo
	RhpMYB203	Rh_pal_10G034120.2	605	67485.4	5.2	43.25	81.83	-0.415	1R-MYB	nucl； cyto； plas； cysk
	RhpMYB204	Rh_pal_04G001710.1	309	34842.2	8.47	53.77	69.13	-0.7	1R-MYB	nucl； chlo； mito； plas； cysk
	RhpMYB205	Rh_pal_10G017650.1	249	27168.2	6.45	54.93	67.83	-0.86	R2R3-MYB	nucl； chlo
	RhpMYB206	Rh_pal_05G016830.1	256	29190.3	9.27	48.98	84.92	-0.43	R2R3-MYB	nucl； cyto_nucl； cyto； plas； golg_plas； chlo； mito； cysk
	RhpMYB207	Rh_pal_05G040530.1	531	59361.4	6.09	61.61	72.73	-0.556	1R-MYB	nucl； chlo； cyto； vacu； pero
	RhpMYB208	Rh_pal_06G030650.4	662	72377.7	6.06	52.4	73.43	-0.492	1R-MYB	nucl； chlo； cyto； cysk
	RhpMYB209	Rh_pal_06G035120.1	215	23937.1	7.84	39.52	76.74	-0.537	R2R3-MYB	nucl； nucl_plas； cyto； plas； mito； extr
	RhpMYB210	Rh_pal_08G024680.2	661	71535.9	6.18	38.21	72.72	-0.483	1R-MYB	nucl
	RhpMYB211	Rh_pal_10G017810.1	244	27105.9	9.05	32.34	80	-0.525	R2R3-MYB	nucl； nucl_plas； mito； plas； chlo； cyto
	RhpMYB212	Rh_pal_11G036550.1	307	33679.5	6.12	46.5	61.01	-0.708	1R-MYB	nucl； chlo
	RhpMYB213	Rh_pal_01G041930.1	340	38157.6	6.76	51.42	69.71	-0.817	R2R3-MYB	mito； nucl； chlo； pero
	RhpMYB214	Rh_pal_07G044490.1	318	35337.2	6.72	45.9	86.13	-0.476	R2R3-MYB	chlo； nucl； golg； cysk_nucl； cyto； mito； plas； vacu； E.R.
	RhpMYB215	Rh_pal_03G004620.1	353	39636.9	5.76	42.59	87	-0.618	R2R3-MYB	nucl； cyto； extr； cysk
	RhpMYB216	Rh_pal_02G003110.1	341	37519.8	6.21	59.04	69.53	-0.779	1R-MYB	nucl
	RhpMYB217	Rh_pal_05G019610.1	220	24312	7.8	70.44	67.77	-0.56	R2R3-MYB	chlo； nucl； extr； mito
	RhpMYB218	Rh_pal_10G038790.1	291	32585.4	6.08	40.65	78.08	-0.764	R2R3-MYB	nucl； chlo； cyto
	RhpMYB219	Rh_pal_08G011130.1	345	38245.2	8.52	44.87	85.39	-0.648	R2R3-MYB	nucl； cyto； cysk
	RhpMYB220	Rh_pal_01G037620.1	450	50521.3	6.27	60.39	58.38	-0.926	1R-MYB	nucl； chlo； vacu
	RhpMYB221	Rh_pal_09G015040.1	222	24493.6	7.89	42.3	78.65	-0.606	R2R3-MYB	nucl； nucl_plas； chlo； extr
	RhpMYB222	Rh_pal_08G006340.1	367	40266.4	5.92	72.54	51.88	-0.881	1R-MYB	nucl； chlo
	RhpMYB223	Rh_pal_01G039080.1	591	64032.8	4.76	40.88	83.81	-0.331	1R-MYB	nucl； cyto； cysk； chlo
	RhpMYB224	Rh_pal_09G018910.1	293	32091.8	9.1	45.41	61.57	-0.608	1R-MYB	nucl； chlo； cyto； extr
	RhpMYB225	Rh_pal_10G012550.1	234	25888	8.49	47.83	68.8	-0.906	R2R3-MYB	nucl； cyto； extr； cysk
	RhpMYB226	Rh_pal_02G012540.1	232	25655.5	8.66	77.09	65.52	-0.573	R2R3-MYB	chlo； nucl； mito； extr
	RhpMYB227	Rh_pal_11G017480.1	347	37788.1	6.81	67.22	61.67	-0.698	1R-MYB	nucl； nucl_plas； chlo； cyto； mito
	RhpMYB228	Rh_pal_06G001690.1	346	37498	6.95	43.05	62.95	-0.572	1R-MYB	nucl； chlo； extr； E.R.
	RhpMYB229	Rh_pal_07G034830.1	451	49831.6	8.51	56.15	52.44	-0.942	1R-MYB	nucl
	RhpMYB230	Rh_pal_01G038360.1	203	22837	6.53	60.67	74.98	-0.569	R2R3-MYB	nucl； nucl_plas； chlo； cyto
	RhpMYB231	Rh_pal_02G016060.1	422	46923.3	7.11	61.25	58.98	-0.864	1R-MYB	nucl； chlo
	RhpMYB232	Rh_pal_01G012220.1	240	26318.5	6.75	47.5	67.42	-0.534	1R-MYB	nucl； extr； chlo； vacu
	RhpMYB233	Rh_pal_06G021440.1	245	27742.8	8.9	49.6	68.82	-0.748	1R-MYB	nucl； nucl_plas； chlo； cyto； extr
	RhpMYB234	Rh_pal_10G052690.1	410	45885.9	6.24	49.77	74.37	-0.478	4R＆Atypical-MYB	nucl； cyto
	RhpMYB235	Rh_pal_02G041860.1	410	45857.9	6.24	49.77	73.9	-0.483	4R＆Atypical-MYB	nucl； cyto
	RhpMYB236	Rh_pal_02G029920.1	303	34332.2	6.13	43.31	73.07	-0.861	R2R3-MYB	nucl； mito； cyto； plas； cysk
	RhpMYB237	Rh_pal_11G019300.1	293	33450.1	9.53	37.37	73.82	-0.404	1R-MYB	nucl； cyto； plas； golg_plas； mito； cysk
	RhpMYB238	Rh_pal_02G056030.1	328	37105.1	6.63	69.73	68.69	-0.685	4R＆Atypical-MYB	nucl； cyto； chlo； cysk
	RhpMYB239	Rh_pal_03G009430.1	361	40011.4	6.16	51.66	58.7	-0.916	4R＆Atypical-MYB	nucl； mito
	RhpMYB240	Rh_pal_02G050300.1	533	58876.8	8.19	72.97	59.27	-0.913	4R＆Atypical-MYB	nucl； chlo
	RhpMYB241	Rh_pal_05G013170.1	287	32762	5.9	47.05	64.25	-0.769	4R＆Atypical-MYB	nucl； chlo； mito； plas； cysk
	RhpMYB242	Rh_pal_10G027250.1	324	37379	5.45	50.89	71.3	-0.7	4R＆Atypical-MYB	nucl； chlo； mito； plas
	RhpMYB243	Rh_pal_05G026290.1	324	37522.1	5.43	51.11	69.51	-0.737	4R＆Atypical-MYB	nucl； chlo； cyto； mito； plas； pero
	RhpMYB244	Rh_pal_10G028700.1	510	59080.1	7.22	46.08	77.04	-0.48	4R＆Atypical-MYB	nucl； chlo； cyto； mito； golg_plas
	RhpMYB245	Rh_pal_06G038900.1	324	37196.6	5.65	51.56	69.51	-0.759	4R＆Atypical-MYB	chlo； nucl； mito； cyto； plas
	RhpMYB246	Rh_pal_11G032500.1	324	37307.9	5.52	47.32	72.22	-0.661	4R＆Atypical-MYB	chlo； nucl； mito； plas； pero
	RhpMYB247	Rh_pal_09G016930.1	301	34087.9	5.86	45.32	67.44	-0.718	4R＆Atypical-MYB	nucl； mito； cysk
	RhpMYB248	Rh_pal_01G007730.1	283	32932.8	5.14	38.48	73	-0.694	4R＆Atypical-MYB	chlo； cyto； nucl； mito； E.R.
	RhpMYB249	Rh_pal_04G025070.1	315	36337.8	7.84	47.87	67.46	-0.782	4R＆Atypical-MYB	chlo； nucl； mito
	RhpMYB250	Rh_pal_09G009530.1	308	35323.7	9.05	26.61	94.32	-0.385	4R＆Atypical-MYB	mito； chlo； nucl
	RhpMYB251	Rh_pal_05G012190.1	294	33950.9	5.05	51.55	67.31	-0.768	4R＆Atypical-MYB	nucl； mito； cyto； chlo； plas
	RhpMYB252	Rh_pal_06G003420.1	541	60054.5	7.69	66.16	62.72	-0.839	4R＆Atypical-MYB	nucl； cyto； golg
	RhpMYB253	Rh_pal_01G045700.1	503	57248.2	5.8	55.61	51.01	-1.027	4R＆Atypical-MYB	nucl
	RhpMYB254	Rh_pal_06G022310.1	435	50046.9	6.19	48.85	60.32	-1.105	4R＆Atypical-MYB	nucl
	RhpMYB255	Rh_pal_02G012770.1	406	45600.8	5.94	47.45	52.93	-0.98	4R＆Atypical-MYB	extr； nucl； cyto； mito
	RhpMYB256	Rh_pal_05G018210.1	104	11918.9	9.23	67.93	95.67	-0.353	R2R3-MYB	nucl； mito； cyto_nucl； cyto； cysk
	RhpMYB257	Rh_pal_05G009740.1	177	20316.8	9.49	35.94	99.6	-0.142	R2R3-MYB	E.R.； cyto； plas； golg
	RhpMYB258	Rh_pal_09G015090.1	147	17024.6	9.85	29.45	80.27	-0.55	R2R3-MYB	cyto； chlo； mito； nucl； cysk_nucl； plas； vacu； E.R.
	RhpMYB259	Rh_pal_02G034120.1	178	20565.8	9.34	40.69	83.2	-0.342	R2R3-MYB	cyto； golg； nucl； plas； E.R.； chlo

## Sheet: Table S2
Table S2 Classification and physicochemical properties of identified MYB TFs in four Rheum L. species
	Species	MYB-related (1R-MYB)	Percentage	R2R3-MYB (2R-MYB)	Percentage	3R-MYB	Percentage	4R-MYB	Percentage	Atypical-MYB	Percentage	Total	Percentage	Genome size
	Arabidopsis thaliana (L.) Heynh.	52	0.263959	138	0.700508	5	0.0253807	2	0.0101523	N/A	N/A	197	1	N/A
Rhubarb	Rheum tanguticum Maxim.ex Balf.	40	0.152091	119	0.452471	38	0.144487	7	0.026616	59	0.224335	263	1	2.53GB
	Rheum offcinale Baill.	31	0.116105	147	0.550562	35	0.131086	1	0.00374532	53	0.198502	267	1	7.15GB(1.78)
	Rheum palmatum L.	44	0.169884	154	0.594595	33	0.127413	3	0.011583	25	0.0965251	259	1	2.64GB
	Rheum nobile Hook.f. ＆ Thomsom	51	0.192453	137	0.516981	34	0.128302	2	0.00754717	41	0.154717	265	1	1.39GB

## Sheet: Table S3
Table S3 Classification and physicochemical properties of identified MYB TFs in four Rheum L. species
Species	Gene Type	No. of amino acids			Protein Isoelectric			Molecular Weight （kDa）			Grand Average of Hydropathicity
		Min	Max	Average	Min	Max	Average	Min	Max	Average	Min	Max	Average
Rheum tanguticum Maxim.ex Balf.	MYB-related (1R-MYB)	163	875	446	4.67	9.51	6.9	17843	99513	49419.6	-1.134	-0.195	-0.628
	R2R3-MYB (2R-MYB)	116	663	316	4.49	9.91	7.01	18723	75189.8	35377.8	-1.237	-0.191	-0.691
	3R-MYB	182	1007	359	4.74	10.3	7.17	20713	111739	40155.9	-1.154	-0.331	-0.744
	4R＆Atypical-MYB	84	968	431	4.51	10.2	7.08	9912.32	108934	48461.1	-1.116	-0.098	-0.755
Rheum offcinale Baill.	MYB-related (1R-MYB)	176	704	441	4.81	9.63	6.94	19570.3	76444.3	48578.5	-1.149	-0.306	-0.62
	R2R3-MYB (2R-MYB)	145	662	301	4.35	10.24	7.19	16181.6	72396.8	33645.9	-1.347	-0.192	-0.689
	3R-MYB	174	1018	360	4.72	9.91	7.47	19342.9	112485	40137.5	-1.211	-0.279	-0.674
	4R＆Atypical-MYB	96	933	336	4.74	10.01	7	11031.6	105361	38080.4	-1.008	-0.087	-0.63
Rheum palmatum L.	MYB-related (1R-MYB)	179	673	395	4.76	9.66	7.22	20768.9	73612.8	43575.2	-1.201	-0.331	-0.631
	R2R3-MYB (2R-MYB)	104	556	292	4.87	9.85	7.12	11918.9	60369.6	32737.7	-1.262	-0.142	-0.691
	3R-MYB	162	1014	384	4.82	10.06	7.24	18904.3	112092	42604.6	-1.012	-0.265	-0.676
	Atypical-MYB	83	809	405	4.74	9.72	6.4	9886.52	91873.9	45838.8	-1.105	-0.385	-0.765
Rheum nobile Hook.f. ＆ Thomsom	MYB-related (1R-MYB)	102	720	397	4.85	10.15	7.34	11593.3	80978.8	43977.2	-1.176	-0.229	-0.626
	R2R3-MYB (2R-MYB)	123	673	303	4.61	10.1	6.92	13620.7	73464.7	33889.3	-1.303	-0.369	-0.698
	3R-MYB	197	1026	364	5.03	10.3	7.65	22060.8	113104	40421.6	-1.007	-0.257	-0.699
	4R＆Atypical-MYB	81	933	403	4.44	9.96	7.45	9494.2	105303	45210.4	-1.237	-0.144	-0.783

## Sheet: Table S4
Table S4 Numbers of known cis-elements in the promoter regions of four Rheum L. species
Gene_Name	MYB-Domain Type	Gene_Code	Light-responsive element																													Developmental regulatory element								Hormone-responsive element						Stress-responsive element
			G-Box	GT1-motif	TATC-box	I-box	Box 4	TGACG-motif	TCT-motif	TCCC-motif	ATCT-motif	Gap-box	L-box	ATC-motif	ACA-motif	AAAC-motif	A-box	ACE	AE-box	Box II	GATT-motif	GC-motif	GTGGC-motif	LAMP-element	LS7	O2-site	P-box	TC-rich repeats	SARE	TCA-element	SUM	AT1-motif	CAG-motif	chs-CMA1a	chs-CMA2a	chs-CMA2c	chs-Unit 1 m1	AuxRE	SUM	ARE	ABRE	AuxRR-core	GA-motif	TGA-box	TGA-element	MBS	DRE	MRE	CGTCA-motif (MeJA)
RtanMYB001	R2R3-MYB	RtanChr10G00484410.1	5	2	1	2	5	3			1															1					20								0	3	6				3	1		1	3
RtanMYB002	R2R3-MYB	RtanChr10G00486100.1	4	3	1	1	1	3	1	1									2							1					18								0	1	3					1			3
RtanMYB003	R1R2R3-MYB	RtanChr10G00490410.1	11	3		1	2	3												1		1		1		1		1			25								0	1	10					2			3
RtanMYB004	R2R3-MYB	RtanChr10G00490620.1	1	1			1	1											1					1				1		1	8								0	1	1								1
RtanMYB005	R1R2R3-MYB	RtanChr10G00491260.1	1	5			8	2		1												1								1	19			2					2	2	1								2
RtanMYB006	4R＆Atypical-MYB	RtanChr10G00493360.1	3	1		2	4	1		1														1		1					14								0	2	3		1			3			1
RtanMYB007	R2R3-MYB	RtanChr10G00494550.1	5	1				1		2									1							1	2			1	14								0	1	5	2	1	1	1				1
RtanMYB008	R2R3-MYB	RtanChr10G00500040.1	3				7	2	2	1	1							1										1		2	20				2				2	1	2				1				2
RtanMYB009	R1R2R3-MYB	RtanChr10G00507690.1	5	1		3	6	1				1						1												1	19			1					1	1	5								1
RtanMYB010	4R＆Atypical-MYB	RtanChr10G00510790.1		1			1	2	1		1											1		1			2	1		1	12								0	1						1		1	2
RtanMYB011	R2R3-MYB	RtanChr10G00513930.1	1			1													2					1		1				1	7				1	1			2	3	1				1
RtanMYB012	R2R3-MYB	RtanChr10G00517360.1	5	2				2	1														1					1			12								0	1	6								2
RtanMYB013	R2R3-MYB	RtanChr10G00526590.1	3				2	1	1			1															1				9								0		3					2			1
RtanMYB014	4R＆Atypical-MYB	RtanChr10G00529180.1	10	1			2	1	2	1																1					18								0	3	8					2		2	1
RtanMYB015	4R＆Atypical-MYB	RtanChr10G00529670.1	5			1	1	4	1	1																1		1		1	16								0	1	3							2	4
RtanMYB016	R1R2R3-MYB	RtanChr11G00537540.1	7	1				3	1									1						1			1			2	17								0	2	5			1		1			3
RtanMYB017	1R-MYB	RtanChr11G00538070.1	2	5	1		5	1	1	1																		1			17							1	1	3	2	1							1
RtanMYB018	4R＆Atypical-MYB	RtanChr11G00539250.1				1	3	2	2		1													2			1			1	13								0	2						2			2
RtanMYB019	4R＆Atypical-MYB	RtanChr11G00539730.1	2				1			1								1	1			3		1						1	11								0	2	2	1				3
RtanMYB020	R2R3-MYB	RtanChr11G00541660.1	1	1			3			1														2				1		1	10								0	3	1		1					1
RtanMYB021	4R＆Atypical-MYB	RtanChr11G00543490.1	1				1	1	1	1		1															2				8	1							1	3	2	1			2	1		3	1
RtanMYB022	R2R3-MYB	RtanChr11G00545810.1	1	4	1	1	2	1																							10								0	3	1					1			1
RtanMYB023	4R＆Atypical-MYB	RtanChr11G00546880.1	2	3	2		2	2		1								1									2				15								0	5	3				1				2
RtanMYB024	R2R3-MYB	RtanChr11G00547460.1	1				2				1																				4								0	1	2				1
RtanMYB025	R2R3-MYB	RtanChr11G00547470.1	8	3		1	5	1		2										1		1								1	23			1					1	3	6							1	1
RtanMYB026	1R-MYB	RtanChr11G00547720.1	8	2			6	1	1	1	1																	1		1	22								0		8				1			1	1
RtanMYB027	4R＆Atypical-MYB	RtanChr11G00548190.1	5	2		1	1	1										1		1						1					13								0	3	4								1
RtanMYB028	R2R3-MYB	RtanChr11G00548460.1	10				2	3					1				1													2	19								0		8				2				3
RtanMYB029	R1R2R3-MYB	RtanChr11G00549880.1	2	4			7		2										1												16								0		3							1
RtanMYB030	R1R2R3-MYB	RtanChr11G00549920.1	2	4			8		2										1												17								0		3							1
RtanMYB031	R1R2R3-MYB	RtanChr11G00552270.1	1	1			1												1			1				1	4	1			11								0	5	1				1	1
RtanMYB032	R2R3-MYB	RtanChr11G00556970.1	1	1		1	8	1	3		1								2	1							1	2		2	24			1					1	5					1			1	1
RtanMYB033	1R-MYB	RtanChr11G00558220.1	1	1	1	1		2	4	3																	1				14				1				1		2								2
RtanMYB034	R2R3-MYB	RtanChr11G00558610.1	1	2				5	1					1												2	1				13								0	1	1					3			5
RtanMYB035	R1R2R3-MYB	RtanChr11G00558620.1	4			1	3	2	1	2		1				1										1		1			17								0	2	2		1			1		1	2
RtanMYB036	4R＆Atypical-MYB	RtanChr11G00559220.1	1	1			2	2	2								1									1	2	1		1	14			1					1		1							2	2
RtanMYB037	R2R3-MYB	RtanChr11G00563810.1	1	2		2	2	1				1																		1	10								0	4	1					1		1	1
RtanMYB038	1R-MYB	RtanChr11G00568240.1	2		1		3	1											2			2						2			13								0	4	4	1				1			1
RtanMYB039	1R-MYB	RtanChr11G00569990.1		3				3	1	1													1							1	10								0	2									3
RtanMYB040	R2R3-MYB	RtanChr11G00570130.1	2			1	3											1									1				8		1						1	1	6				2			1
RtanMYB041	R2R3-MYB	RtanChr11G00576580.1	3			1	2	2			1																1				10								0	2	3								2
RtanMYB042	1R-MYB	RtanChr1G00001430.1	1	1		2	2	5			1													1							13								0	6	1					2			5
RtanMYB043	R2R3-MYB	RtanChr1G00005950.1	1	1	1		14	1	2			1							1								1				23								0	2	1	2			1	1			1
RtanMYB044	4R＆Atypical-MYB	RtanChr1G00006790.1	1			1	3	1	2								1		1			1								2	13	1							1	1					1				1
RtanMYB045	4R＆Atypical-MYB	RtanChr1G00007990.1	6	3			6	1	3									1	1								1	1		3	26								0	2	8	1				2		1	1
RtanMYB046	1R-MYB	RtanChr1G00011490.1	3	1	1		2		1																	2	1	1			12								0	4	2
RtanMYB047	4R＆Atypical-MYB	RtanChr1G00012090.1	5	1			2	2	1	1	1	1						2								1				2	19	1							1	2	3				1	1			2
RtanMYB048	R1R2R3-MYB	RtanChr1G00016530.1	2	1			7		4													1								1	16			1					1	7	2	1			3	1
RtanMYB049	R1R2R3-MYB	RtanChr1G00016550.1	2	1			5	2	3									1	1			1						1			17			1					1	7	2	1				1			2
RtanMYB050	R1R2R3-MYB	RtanChr1G00016600.1		1			3		1	1	1								1								1	2			11				1				1	1			1					1
RtanMYB051	1R-MYB	RtanChr1G00017090.1	7	2				4		2																2		1		1	19								0	1	4	1				2			4
RtanMYB052	R2R3-MYB	RtanChr1G00020710.1	2				3	1											1							1				1	9								0	1	2		2			4			1
RtanMYB053	4R＆Atypical-MYB	RtanChr1G00020840.1					2	4	1													1		1				1		1	11								0	1					1				4
RtanMYB054	R2R3-MYB	RtanChr1G00023120.1	2	1	1			4	4													1						1			14								0		1							1	4
RtanMYB055	R1R2R3-MYB	RtanChr1G00031710.1	4	5			2		4									1				1		1		1		1			20								0	2	4		1
RtanMYB056	R2R3-MYB	RtanChr1G00034610.1		1			2			1	2													1						1	8			1					1			1			1	3
RtanMYB057	R2R3-MYB	RtanChr1G00035700.1	2	1			1	1	1	1				1										1				1		2	12								0		3				1	3			1
RtanMYB058	4R＆Atypical-MYB	RtanChr1G00038860.1	3					3																				1			7								0	3	3				2	3			3
RtanMYB059	R1R2R3-MYB	RtanChr1G00043310.1	3	1	1		1	4																						2	12						1		1	2	1		1		2				4
RtanMYB060	R2R3-MYB	RtanChr1G00044740.1	2	1			1	2	1																	1		1			9	1							1	5	2								2
RtanMYB061	1R-MYB	RtanChr1G00048780.1	8	2			3		3																						16								0	1	9					1
RtanMYB062	1R-MYB	RtanChr1G00049690.1	4	3		1	5		1																	1					15								0		4				1
RtanMYB063	1R-MYB	RtanChr1G00050200.1		2			2	1	2			2										1									10								0	3	1				1				1
RtanMYB064	4R＆Atypical-MYB	RtanChr1G00051840.1	3	1			1	2	1	3								1												1	13							1	1	1	4							1	2
RtanMYB065	4R＆Atypical-MYB	RtanChr1G00051990.1	1				2	1	1			1										1						1		1	9								0	3	3					1			1
RtanMYB066	R2R3-MYB	RtanChr1G00052720.1	16	2		1	3				2			1				1								2					28								0	1	14					2
RtanMYB067	R2R3-MYB	RtanChr1G00052980.1	3				6	1																		1					11	1							1		1								1
RtanMYB068	R2R3-MYB	RtanChr1G00053880.1	1				1	1	1										1								1	2		1	9	1							1	1	2				1	2			1
RtanMYB069	4R＆Atypical-MYB	RtanChr1G00055030.1	7	2			1	1			1											1					1			2	16								0	1	4					1			1
RtanMYB070	R2R3-MYB	RtanChr1G00056600.1	3	1		1		2	1	2												1				1	1				13								0	3		1			2	1			2
RtanMYB071	1R-MYB	RtanChr1G00059740.1	4			1	2	7																			2			2	18			1					1		5							1	7
RtanMYB072	R2R3-MYB	RtanChr2G00063990.1		2		1	6	2		1									1								1			1	15								0									1	2
RtanMYB073	R2R3-MYB	RtanChr2G00064790.1		3			1	1		1	1	1							1								1			3	13								0						1			2	1
RtanMYB074	R1R2R3-MYB	RtanChr2G00065610.1		1			4	2										1									1				9	1		1					2				2		2	2		1	2
RtanMYB075	4R＆Atypical-MYB	RtanChr2G00066560.1	1	1			4	1	2											1						1					11								0		1								1
RtanMYB076	4R＆Atypical-MYB	RtanChr2G00071180.1	2	2			4		2	1								1													12			1					1	1	2							2
RtanMYB077	R2R3-MYB	RtanChr2G00074360.1	2				3	1																						1	7								0	3	2					1			1
RtanMYB078	R2R3-MYB	RtanChr2G00074940.1	1				2	1										1									1			1	7								0	1	1				1				1
RtanMYB079	1R-MYB	RtanChr2G00079260.1	4					4	1	1	1								1							2				1	15		1						1	1	2					4			4
RtanMYB080	1R-MYB	RtanChr2G00079920.1	1	3			3																			1				1	9								0	2			1		1
RtanMYB081	R2R3-MYB	RtanChr2G00080820.1	2		2	1	3	1	2		1															1		1			14								0	5	2	1		1		1		2	1
RtanMYB082	R2R3-MYB	RtanChr2G00083650.1	1	1	1		6	1	2	1									3												16								0	2	1					1			1
RtanMYB083	R2R3-MYB	RtanChr2G00090620.1	1	4		1	2		2										1												11								0	3					1	1
RtanMYB084	R1R2R3-MYB	RtanChr2G00092170.1	2	1			2	2	1	1									1			1				1	1				13								0	2	2					2			2
RtanMYB085	1R-MYB	RtanChr2G00098370.1	1	2		1	2	1			1																1	1			10			1					1	1	1			1	2	1		1	1
RtanMYB086	R2R3-MYB	RtanChr2G00101580.1	1	2			2		1																		1				7								0	4	1					3		1
RtanMYB087	1R-MYB	RtanChr2G00106970.1	1				4	1	1																					1	8								0	2	1							1	1
RtanMYB088	R1R2R3-MYB	RtanChr2G00107200.1	1	1			6	4	3																	1					16								0	5	1					2			4
RtanMYB089	R2R3-MYB	RtanChr2G00108030.1	7	1	1	1	2	4																				2		1	19								0	3	6				2	1		1	4
RtanMYB090	1R-MYB	RtanChr2G00109560.1	1				3							1		1								1		1					8								0	6	2				2			1
RtanMYB091	R2R3-MYB	RtanChr2G00113720.1				1	3	1	1									1								1				1	9								0							1			1
RtanMYB092	4R＆Atypical-MYB	RtanChr2G00113970.1	3	4			2	1	3	2												1								1	17								0	1	3				2	1			1
RtanMYB093	1R-MYB	RtanChr2G00114040.1	2	1		3	1	2	2	1					1							1				1		1			16	1					1		2		3				1	2		2	2
RtanMYB094	4R＆Atypical-MYB	RtanChr2G00114050.1	4			2	5	1										2						1		1		2			18								0		4					1			1
RtanMYB095	4R＆Atypical-MYB	RtanChr2G00114060.1	2	1		1	1	8	3					1													1				18	3							3	3	1							1	8
RtanMYB096	4R＆Atypical-MYB	RtanChr2G00114070.1	1			2	2		5			1		1																	12								0	2
RtanMYB097	4R＆Atypical-MYB	RtanChr2G00114790.1	2						3																						5								0						1		1
RtanMYB099	4R＆Atypical-MYB	RtanChr3G00118750.1	5						1	2																					8								0	3						1
RtanMYB100	R2R3-MYB	RtanChr3G00119060.1	4	4		1	1	1	1					1		1		1													15								0	1	3	1	1			1		2	1
RtanMYB101	R2R3-MYB	RtanChr3G00119750.1	2	1			5	1											1											2	12								0	2	2					2			1
RtanMYB102	R2R3-MYB	RtanChr3G00119770.1	1				4	1	1	1	2																			1	11								0	5	3								1
RtanMYB103	R2R3-MYB	RtanChr3G00120440.1	3	1			4		3									1	2								1	1			16								0	1	6				1			1
RtanMYB104	4R＆Atypical-MYB	RtanChr3G00121810.1	2	2		1		3																		1		1			10			1					1		1				1	3			3
RtanMYB105	R2R3-MYB	RtanChr3G00124560.1		5	1		3	2	1										1							1					14			1					1	6						1			2
RtanMYB106	R2R3-MYB	RtanChr3G00127890.1	2				1	5	1												1	1								1	12								0	2	2					1		1	5
RtanMYB107	1R-MYB	RtanChr3G00128460.1	3				3													1										1	8								0		2
RtanMYB108	1R-MYB	RtanChr3G00128570.1	3		2			1		1			1									1					2	2		1	14			2					2	2	3	1			1				1
RtanMYB109	R2R3-MYB	RtanChr3G00131850.1	1			1			2										1							2	1				8								0	3	1	1	1			1
RtanMYB110	1R-MYB	RtanChr3G00137500.1	2	1			2	1	1									1												4	12								0	2	3	1							1
RtanMYB111	4R＆Atypical-MYB	RtanChr3G00138930.1	6	1			1		1	2																		1		1	13					1			1	1	6		1
RtanMYB112	R1R2R3-MYB	RtanChr3G00142820.1	2			1		2	2			1					1					1						1			11								0	2	2					3			2
RtanMYB113	R1R2R3-MYB	RtanChr3G00144650.1	16	1	1		4		1																	1				1	25			1					1	2	15				2	1
RtanMYB114	4R＆Atypical-MYB	RtanChr3G00147250.1	1		1		1	1		1	1								1								1				8				1				1		1					1		1	1
RtanMYB115	R2R3-MYB	RtanChr3G00147980.1	2				5		2	2																1					12								0	2	2				2	1		1
RtanMYB116	1R-MYB	RtanChr3G00152650.1	5	3			3	2	1																	1					15								0	2	3	1				1		1	2
RtanMYB117	4R＆Atypical-MYB	RtanChr3G00153480.1	14	3				2	1																	4					24								0		12							1	2
RtanMYB118	R2R3-MYB	RtanChr3G00154240.1	3	3	1		9	3											1								1			3	24								0		4	3							3
RtanMYB119	R2R3-MYB	RtanChr3G00157220.1	1	2		2	4	2	1					1										1				1			15	1		1					2		1		2		1				2
RtanMYB120	R2R3-MYB	RtanChr3G00157310.1	1		2	2	8	2	1		1							1	1							2	1				22								0		1								2
RtanMYB121	4R＆Atypical-MYB	RtanChr3G00157620.1	2	1			4		1																	2		1			11								0	1	2							2
RtanMYB122	4R＆Atypical-MYB	RtanChr3G00161820.1	1					3		1									1			1									7				1				1							18		1	3
RtanMYB123	R1R2R3-MYB	RtanChr3G00162450.1	1	1			4	2	1																						9								0	3	1						1		2
RtanMYB126	R2R3-MYB	RtanChr3G00169410.1					6	1			2	1								1											11				1				1		4								1
RtanMYB127	R2R3-MYB	RtanChr3G00170280.1	2				2		1																			1			6				1				1	1	3							1
RtanMYB128	R2R3-MYB	RtanChr3G00170980.1				1		2	2									1								2		1		1	10								0							1			2
RtanMYB129	1R-MYB	RtanChr3G00172220.1	2	4		1	3	2					1						1									1		1	16								0	3	2				1	1		1	2
RtanMYB130	4R＆Atypical-MYB	RtanChr3G00172730.1	3	1	1		1	1																							7								0	5	3					2		3	1
RtanMYB131	4R＆Atypical-MYB	RtanChr3G00172760.1	6				2	6	3	1									1			1						1		1	22			1					1		6				1	1		1	6
RtanMYB132	4R＆Atypical-MYB	RtanChr3G00172800.1	5	1				2	1										1									1			11						1		1		7							1	2
RtanMYB133	4R＆Atypical-MYB	RtanChr3G00172820.1	1	5			2	2																			1				11								0	2	1					1		2	2
RtanMYB134	4R＆Atypical-MYB	RtanChr3G00172830.1	6				2	5	2	1									1			1						1		1	20			1					1		6				1	1		1	5
RtanMYB135	1R-MYB	RtanChr3G00172860.1	1	4	1	2	1		1	1									1							1	2	1			16								0	3
RtanMYB136	R2R3-MYB	RtanChr4G00175170.1	1	3	1		2		1																	1				1	10			3					3		1		1			1		1
RtanMYB137	R2R3-MYB	RtanChr4G00175530.1	2	1			2	1	1	1									1					1		2	1	1		1	15			1					1	2	2					1			1
RtanMYB138	R2R3-MYB	RtanChr4G00185330.1	3	2	2		3		1		1	2							1									1		2	18			1					1	5	3							1
RtanMYB139	4R＆Atypical-MYB	RtanChr4G00188280.1		1	1		3		3	1														1		1					11								0	6			1			3		1
RtanMYB140	4R＆Atypical-MYB	RtanChr4G00200960.1	4	5		1	1	7	3	1								1				1					1	1		1	27								0	1	4				3			1	7
RtanMYB141	4R＆Atypical-MYB	RtanChr4G00201900.1	1	3				2																1		2	1			1	11								0	4	2		2			2		1	2
RtanMYB142	R1R2R3-MYB	RtanChr4G00202560.1	2	3			3	1		2	1													1			1	1			15	1		1					2		2							1	1
RtanMYB143	R2R3-MYB	RtanChr4G00203990.1		1		1		2	2		1					1															8			2					2	2								1	2
RtanMYB144	R2R3-MYB	RtanChr4G00204540.1	1	2			3	1	2		1																	1			11								0	1			1						1
RtanMYB145	4R＆Atypical-MYB	RtanChr4G00212040.1	1	1	2	1		1		1				1												1				1	10								0	2		1						1	1
RtanMYB146	4R＆Atypical-MYB	RtanChr4G00212440.1	3	1			1		1	2									1							1					10		1						1		3	1				1
RtanMYB147	4R＆Atypical-MYB	RtanChr4G00219910.1	2				6	2	1											1							1	2			15								0	4	1		1					1	2
RtanMYB148	R1R2R3-MYB	RtanChr4G00223680.1		3			3		1			1															1	1			10								0						1	2
RtanMYB149	4R＆Atypical-MYB	RtanChr4G00224650.1	1	1	1		1					1														1	1			2	9								0	2	1	1			1	3
RtanMYB150	R1R2R3-MYB	RtanChr5G00225640.1		1			3	1	1	1									1												8								0	1									1
RtanMYB151	R2R3-MYB	RtanChr5G00228530.1	2	3			1	2			1	2						1	1											2	15								0	1	2				1				2
RtanMYB152	R2R3-MYB	RtanChr5G00228840.1	13	1			5	4	1	1									1									1			27		1						1	1	12				1	3			4
RtanMYB153	R2R3-MYB	RtanChr5G00229270.1	2	1		1	2	3											2	1		2		1			3				18								0	2	1				1	1			3
RtanMYB154	R2R3-MYB	RtanChr5G00229290.1	8	2			1	2	2																			1		1	17			1	1				2		6					1			2
RtanMYB155	R2R3-MYB	RtanChr5G00229350.1	4	1		1	5	1		1		2						1									1				17				1				1	1	3					1			1
RtanMYB156	R2R3-MYB	RtanChr5G00232800.1	2	6			5	1	2											1								1			18								0	2	2		1			1			1
RtanMYB157	R1R2R3-MYB	RtanChr5G00234880.1	4	1		1	1	1	3		1							1				1				1		1			16	1		1	1				3	1	2				1				1
RtanMYB158	R2R3-MYB	RtanChr5G00235880.1	2				1	1		1									1			1		1			2	1		3	14								0	1	2					1		1	1
RtanMYB159	1R-MYB	RtanChr5G00242680.1	2	4			1	2	1																			1			11								0	2				2				1	2
RtanMYB160	4R＆Atypical-MYB	RtanChr5G00257230.1	1					1	1										1								1			2	7				1				1	2	1				2	2		1	1
RtanMYB161	R2R3-MYB	RtanChr5G00257350.1	4	3			2	3		2	1																1			2	18								0	2	4							1	3
RtanMYB162	4R＆Atypical-MYB	RtanChr5G00262170.1	2	1			5	2		1				1													1			1	14								0		2				1				2
RtanMYB163	4R＆Atypical-MYB	RtanChr5G00263750.1	3	2			2	2	1													3					1				14								0	2	2				1	1		1	2
RtanMYB164	1R-MYB	RtanChr5G00264340.1	2		1	2	1	4	1	1																				1	13								0	2	3			1	1	1			4
RtanMYB165	R2R3-MYB	RtanChr5G00264820.1					2	1											2												5								0		1						1		1
RtanMYB168	R1R2R3-MYB	RtanChr5G00269270.1	3			1	2	4	3		1								1			1				1					17								0	4	1				1				4
RtanMYB169	R1R2R3-MYB	RtanChr5G00272120.1		2		1	4	2	3		1	1		1														1		1	17								0	1					1	2			2
RtanMYB170	4R＆Atypical-MYB	RtanChr5G00274290.1	19			2	1																					2			24								0		18		1
RtanMYB171	4R＆Atypical-MYB	RtanChr5G00274910.1	3	1			2		1										1							1				2	11								0	1	2				1
RtanMYB172	R2R3-MYB	RtanChr5G00277570.1	1	1			2	2											1							1	1	1		1	11								0	1	1								2
RtanMYB173	4R＆Atypical-MYB	RtanChr6G00278770.1					4	1		1	1	1							1										1		10								0		3		1				1		1
RtanMYB175	R2R3-MYB	RtanChr6G00282190.1																									1				1								0
RtanMYB176	R2R3-MYB	RtanChr6G00290760.1				4			1										1									1			7								0	4						1		1
RtanMYB177	4R＆Atypical-MYB	RtanChr6G00295060.1	3	3	1	3	2	1			1																				14								0	6	4				2	2			1
RtanMYB178	R2R3-MYB	RtanChr6G00295830.1	1	1	1		4	5	1																					1	14								0		1		3	1				1	5
RtanMYB179	R2R3-MYB	RtanChr6G00297680.1	5	1			3			1										1										1	12								0	1	5				1	2
RtanMYB180	1R-MYB	RtanChr6G00298790.1	3	1			2	1	1	1												1		1			1			2	14			1	1				2	2	4					1			1
RtanMYB181	R2R3-MYB	RtanChr6G00299380.1	2	2		1		2	3										1					1			1			2	15								0	1	1	1			2	1			2
RtanMYB182	R1R2R3-MYB	RtanChr6G00300890.1	1	2					1																		1			2	7								0	1	1				1
RtanMYB183	R2R3-MYB	RtanChr6G00301830.1	2	2			1	3																		1	1	1		1	12						1		1	1	2				2	3		1	3
RtanMYB184	R2R3-MYB	RtanChr6G00305930.1	2			1	11	1	2		2																				19								0	5	1				1				1
RtanMYB185	R2R3-MYB	RtanChr6G00306730.1	2						1									1									2				6								0	1	1				3
RtanMYB186	1R-MYB	RtanChr6G00312430.1	1	2			1		1									1									1	1			8								0		1
RtanMYB187	R2R3-MYB	RtanChr6G00313270.1	10					3																		1					14								0	1	8		1		1				3
RtanMYB188	R2R3-MYB	RtanChr6G00314510.1	3	1		1	2																	1			1				9								0	3	2
RtanMYB189	R2R3-MYB	RtanChr6G00314610.1	3				3			1									1							1		1		1	11		1	1					2	1	2
RtanMYB190	R1R2R3-MYB	RtanChr6G00314990.1				1	3	1	1	1				1												2	1	1		1	13								0	2	1		1		2	1			1
RtanMYB191	1R-MYB	RtanChr6G00318490.1	1	1			2	1	1					1				1												1	9								0		1							1	1
RtanMYB192	4R＆Atypical-MYB	RtanChr6G00319840.1						1										1													2								0	1									1
RtanMYB193	1R-MYB	RtanChr6G00321550.1	3	2			1	2																		3	1				12								0	4	1	1			2			1	2
RtanMYB194	4R＆Atypical-MYB	RtanChr6G00322910.1	4	1			1		1		1								1							2					11			2					2	1	5					3
RtanMYB195	4R＆Atypical-MYB	RtanChr6G00326520.1		1				1		1																		1		1	5			3					3	2								1	1
RtanMYB196	R1R2R3-MYB	RtanChr6G00327360.1	4	4				2										1	2											1	14								0	4	2								2
RtanMYB197	R2R3-MYB	RtanChr7G00328300.1	3	5			2	3	3	1				1						1							1				20								0	1	2								3
RtanMYB198	R2R3-MYB	RtanChr7G00329340.1		1			3	1		1										1								1		2	10								0	4						1		2	1
RtanMYB199	R2R3-MYB	RtanChr7G00329560.1					2	3	1										3								2	1			12								0	1						3			3
RtanMYB200	R1R2R3-MYB	RtanChr7G00329600.1	1	1			3		1	1									2		1					1	1			3	15								0	1	1					2
RtanMYB201	R2R3-MYB	RtanChr7G00335450.1	5				1		1	1								1				1								1	11								0	4	4				1
RtanMYB202	1R-MYB	RtanChr7G00336760.1			1		1		2																		1			3	8								0			1
RtanMYB203	R1R2R3-MYB	RtanChr7G00339720.1	5	1			2	5										1	1					2						1	18								0	4	5				4				5
RtanMYB204	R2R3-MYB	RtanChr7G00339970.1	4	4	1		9	1		1	1								1							1					23								0	1	3	1			2				1
RtanMYB205	R1R2R3-MYB	RtanChr7G00341500.1	3				3		1					1																2	10								0	1	3
RtanMYB206	R2R3-MYB	RtanChr7G00341680.1	2	1	2		5	1				2						1													14								0		2					1		2	1
RtanMYB207	4R＆Atypical-MYB	RtanChr7G00341820.1	2			1	3		2			1																1			10								0		2					1		2
RtanMYB208	R2R3-MYB	RtanChr7G00343720.1	4	5			8	3	1	1		1							1								2				26								0	3	3					1			3
RtanMYB209	R2R3-MYB	RtanChr7G00343910.1	2	2	1		4	2	2					1				2									1			2	19			1					1	1	2	1			1			1	2
RtanMYB210	4R＆Atypical-MYB	RtanChr7G00345390.1	1			1	2																				1				5			1					1	1	1					1
RtanMYB211	1R-MYB	RtanChr7G00348460.1	16	1	1	1	3																		1						23			2					2	3	16							2
RtanMYB212	R2R3-MYB	RtanChr7G00353680.1	1				1	2	3	1				1					1								1				11								0	1	1					2			2
RtanMYB213	R1R2R3-MYB	RtanChr7G00371650.1	1				2	1											2			1						1			8			1					1		1	2	1			1			1
RtanMYB214	1R-MYB	RtanChr7G00372770.1	3		1		1	2	1						1												2	1			12								0		3							1	2
RtanMYB215	R1R2R3-MYB	RtanChr7G00375040.1	3		1	1	5	1						1				1	2	2											17	1							1	3	4				2			1	1
RtanMYB216	R1R2R3-MYB	RtanChr7G00375500.1		3			8	1								1											1				14			1					1									3	1
RtanMYB217	R2R3-MYB	RtanChr8G00377150.1		1		1	1	1	2							1			1											1	9								0	2									1
RtanMYB218	1R-MYB	RtanChr8G00377330.1	5	1		1	3	1	1																					1	13				1				1	2	6					1			1
RtanMYB219	R2R3-MYB	RtanChr8G00377550.1	3	1			10	1			1											1						1			18			1					1	3	3		1		1			1	1
RtanMYB220	R1R2R3-MYB	RtanChr8G00379080.1	3	2		2	4	1			1								1											1	15								0	2	2					1		1	1
RtanMYB221	R2R3-MYB	RtanChr8G00379300.1	1	1			2	1		2				2		1										2				2	14			1					1	3		2				2		1	1
RtanMYB222	R2R3-MYB	RtanChr8G00380910.1	1	1		1	3		1		1															1				2	11				1				1		1
RtanMYB223	R2R3-MYB	RtanChr8G00382970.1	2			1	2		1	1																	2			1	10								0	2	1				1	1
RtanMYB224	R1R2R3-MYB	RtanChr8G00385250.1	3	1		1		2		1	1								1							1		1		1	13				1				1	3	3					1			2
RtanMYB225	1R-MYB	RtanChr8G00388380.1	5	3		1	5	4		1	1															1	1	1		2	25								0	3	4								4
RtanMYB226	R2R3-MYB	RtanChr8G00391220.1		3		1	1	1	3			1												1				2		1	14								0	3						1			1
RtanMYB227	4R＆Atypical-MYB	RtanChr8G00391510.1	4				7	1	1																			1		3	17								0	2	4	1	1						1
RtanMYB228	R2R3-MYB	RtanChr8G00391660.1	2					1		1	1								1			2		1			1	1		1	12								0	3	1					1			1
RtanMYB229	R2R3-MYB	RtanChr8G00392520.1	1				3	2	1			2														1				2	12								0	1	1	1							2
RtanMYB230	R2R3-MYB	RtanChr8G00392650.1	5		1	1			2										1	2							1				13		1						1	1	4					1
RtanMYB231	1R-MYB	RtanChr8G00392910.1				1	1	3		2																					7								0	2					7	1			3
RtanMYB232	4R＆Atypical-MYB	RtanChr8G00395070.1		2		2	2		1	1									1								1				10		1						1	3						3		1
RtanMYB233	R2R3-MYB	RtanChr8G00395600.1	1		1		3	1				1										1					1	1		1	11								0		1				1	1		1	1
RtanMYB234	R1R2R3-MYB	RtanChr8G00396460.1	4	2	1	1	4									1												1			14								0	1	3
RtanMYB235	R2R3-MYB	RtanChr8G00396860.1	1	2			1	1	2	1	2									1							1			1	13								0		1							1	1
RtanMYB236	R2R3-MYB	RtanChr8G00397140.1	2	1			4		2									1	2								1			1	14								0	1	2
RtanMYB237	4R＆Atypical-MYB	RtanChr8G00399510.1		2			3	1	1									1	1									2		1	12								0						2				1
RtanMYB238	4R＆Atypical-MYB	RtanChr8G00411150.1	1		1	1	1	5		1				1					1			1									13				1				1	2	7	2	1		2	2			5
RtanMYB239	R2R3-MYB	RtanChr8G00413200.1	5	6	2					1									1												15								0		4				1			1
RtanMYB240	4R＆Atypical-MYB	RtanChr8G00428660.1		5		2	4	2	1	1									1												16			2					2	3				1				1	2
RtanMYB241	4R＆Atypical-MYB	RtanChr9G00437250.1		1		3	1	3	2																			2			12								0	2			2			1			3
RtanMYB242	R1R2R3-MYB	RtanChr9G00439570.1	4	1			2	1		2								1				1					1			1	14			1					1	1	5	1							1
RtanMYB243	R2R3-MYB	RtanChr9G00441440.1	3	3			3	3	1	1								1												3	18								0	2	2				1				3
RtanMYB244	4R＆Atypical-MYB	RtanChr9G00443130.1	2	1			5	4	1																					1	14								0	3	2								4
RtanMYB245	R2R3-MYB	RtanChr9G00444660.1	18				5	1	1	1				1		2								1		1					31								0		18					1		1	1
RtanMYB246	R2R3-MYB	RtanChr9G00447060.1	7	2		2	1	1	1	1								1												1	17								0		8				1	1			1
RtanMYB247	R2R3-MYB	RtanChr9G00451560.1	3	1			3	1	3							1								2				1			15								0	1	3				1	1		1	1
RtanMYB248	R2R3-MYB	RtanChr9G00456850.1	4	3	1		2	3																		1				1	15								0	1	4							2	3
RtanMYB249	1R-MYB	RtanChr9G00459200.1	3				3	1	1							1								1						2	12								0		2							1	1
RtanMYB250	R2R3-MYB	RtanChr9G00459650.1	2				1	1											3								1				8								0	3					1	1		2	1
RtanMYB251	4R＆Atypical-MYB	RtanChr9G00462600.1	11	1	1			2	1	1																5					22								0		10							1	2
RtanMYB252	4R＆Atypical-MYB	RtanChr9G00463160.1	11	1				2	1	1																5					21								0	1	10							1	2
RtanMYB253	R2R3-MYB	RtanChr9G00467710.1	6	1			1	3	1											1										3	16								0		3					1		1	3
RtanMYB254	1R-MYB	RtanChr9G00470850.1	1	1			4	6	1	1										1		1									16	1		1					2	1	1				1			1	6
RtanMYB255	R2R3-MYB	RtanChr9G00478320.1	1	3			4	2	2										1												13								0	1	1		1		1				2
RtanMYB256	R2R3-MYB	RtanChr9G00479250.1	4	1			1	6	1																	1	1				15								0	1	2				1	1			6
RtanMYB257	R2R3-MYB	RtanChr9G00479290.1	9		1		2	1											1									1			15								0		6	1				1			1
RtanMYB258	R2R3-MYB	RtanChr9G00479330.1	8	1		1	6	4	2							1				2						2		1			28				1				1	1	11				1			1	4
RtanMYB259	R2R3-MYB	RtanChr9G00479910.1		3			5	2	2	1														1						1	15	1							1	1					1				2
RtanMYB260	R2R3-MYB	RtanChr9G00480580.1	6			1	3															1					1				12								0	1	4
RtanMYB261	R2R3-MYB	RtanChr9G00480780.1					4																			1				1	6								0	2						1		3
RtanMYB262	R2R3-MYB	RtanChr9G00481920.1	3	1			3	3	2		1															1					14	1							1		3							1	3
RtanMYB263	R2R3-MYB	RtanScaf7G00583250.1	2				5		2	2																1					12								0	2	2				2	1		1
#N/A		Sum	740	334	53	106	664	393	248	108	50	32	3	22	2	13	4	45	95	22	2	49	2	37	1	105	104	98	1	166		18	7	50	19	2	4	2		432	686	41	38	9	132	204	4	121	393
RnoGMYB230	1R-MYB	RnoG0000126.1	4			1													1	1						4				1	12								0	1	3								2
RnoGMYB254	4R＆Atypical-MYB	RnoG0000455.1		1					3										2			1				1					8				1				1	1					2	1			1
RnoGMYB088	R1R2R3-MYB	RnoG0000532.1		5		1												1								3	1				11			2					2	1			1			1		1	1
RnoGMYB065	R1R2R3-MYB	RnoG0000595.1	1						2																					1	4								0		1					2	1		1
RnoGMYB087	R2R3-MYB	RnoG0000861.1	1																												1								0
RnoGMYB032	R2R3-MYB	RnoG0001102.1	4						1										1								2			1	9								0		4					1			3
RnoGMYB211	1R-MYB	RnoG0001145.1	1	5	1																					1				1	9								0	3		1
RnoGMYB235	R2R3-MYB	RnoG0001241.1	1	1		1			1	1									2								1	2			10				2				2	2	1
RnoGMYB093	R1R2R3-MYB	RnoG0001344.1	4	3					1																						8								0	2	3
RnoGMYB190	R2R3-MYB	RnoG0001347.1	1			1			1	1									1							1	1				7								0	2	1	1	1						1
RnoGMYB221	R2R3-MYB	RnoG0001423.1	2	2	1				2									2	1								1			1	12			1					1	1	2	1			1			1	1
RnoGMYB201	1R-MYB	RnoG0001440.1	3	1					1										1			1					1				8			1					1	1	1					2			2
RnoGMYB062	R2R3-MYB	RnoG0001854.1		2					1																	1		1		6	11								0										1
RnoGMYB165	R2R3-MYB	RnoG0002035.1	2	3															2											1	8								0	2	2					1		2	4
RnoGMYB048	R2R3-MYB	RnoG0002038.1	3	1																				2		1					7								0	4	1	1			2			3	1
RnoGMYB226	4R＆Atypical-MYB	RnoG0002120.1	3	4	1	1				3																	1				13								0	4	3	1			2	1			1
RnoGMYB202	1R-MYB	RnoG0002635.1	1	2															1							2					6								0	2					1
RnoGMYB038	R2R3-MYB	RnoG0002955.1	2						1												1									1	5								0	3	3	1				1
RnoGMYB212	1R-MYB	RnoG0003014.1	2	2					1																						5								0	1	2								1
RnoGMYB183	1R-MYB	RnoG0003100.1	2	2					1									1						1		1					8								0	4	1				1	1		2
RnoGMYB145	1R-MYB	RnoG0003229.1	1	2	1	1				1									1			1				1					9								0	4					1			2	1
RnoGMYB091	R1R2R3-MYB	RnoG0003314.1		4																						2	1			1	8	1							1	1	1		1					2	1
RnoGMYB126	R2R3-MYB	RnoG0003460.1	3	1		1																					1				6								0	4	5		1			1		1
RnoGMYB136	4R＆Atypical-MYB	RnoG0003616.1	1			1				2													1			1	1			1	8				1				1	3	1		1		1	1			2
RnoGMYB129	R2R3-MYB	RnoG0003771.1		2		1																									3								0		1				1				3
RnoGMYB077	R2R3-MYB	RnoG0003863.1	2	3					1	1																1		1		1	10			2					2	2	2				1				1
RnoGMYB060	R2R3-MYB	RnoG0003920.1	7	3						1									1	1				1		1					15								0	2	6				1				1
RnoGMYB181	R2R3-MYB	RnoG0004126.1	3						1										2					1				1			8	1		1					2	1	3
RnoGMYB162	R2R3-MYB	RnoG0004328.1	2	1						1																1	1				6							1	1		3					1			1
RnoGMYB101	R2R3-MYB	RnoG0004459.1			1					1									1											1	4								0	1									1
RnoGMYB223	1R-MYB	RnoG0004689.1	1			1			1	1																				2	6								0		1		1					1	1
RnoGMYB090	R2R3-MYB	RnoG0004907.1	1						2									1													4								0	1	2				1	2		1	1
RnoGMYB102	R2R3-MYB	RnoG0005025.1																													0								0								1
RnoGMYB122	R2R3-MYB	RnoG0005027.1								1									1												2								0
RnoGMYB008	R1R2R3-MYB	RnoG0005070.1		4						1									1				1				1			1	9								0					1		3			1
RnoGMYB214	1R-MYB	RnoG0005122.1	1	3	1				1	1																1		1			9								0	5	1	1							1
RnoGMYB229	4R＆Atypical-MYB	RnoG0005239.1				1			2																					1	4	1							1	3			2		1			1
RnoGMYB203	1R-MYB	RnoG0005444.1	5	1	1	1													1							1	2	1		1	14				1				1	4	3		1			2			5
RnoGMYB068	R2R3-MYB	RnoG0005827.1	1			1			1									1													4								0	1	1	1
RnoGMYB245	4R＆Atypical-MYB	RnoG0005901.1							1									2												1	4			1					1
RnoGMYB109	R1R2R3-MYB	RnoG0006457.1			1	2			1																		1			1	6	1							1							1		2
RnoGMYB232	4R＆Atypical-MYB	RnoG0006699.1	7		1	1													1	1						1				1	13								0	3	10				1				1
RnoGMYB073	R2R3-MYB	RnoG0006793.1	4						1											1						1		1			8								0		2				1
RnoGMYB031	R1R2R3-MYB	RnoG0006817.1	6	2														1								1	1				11								0	2	6				1	1			2
RnoGMYB166	R2R3-MYB	RnoG0007031.1	7	2															1				1			1		1			13		1						1	1	8								3
RnoGMYB252	4R＆Atypical-MYB	RnoG0007066.1	1	3																				1		1	1				7			1					1	3	3	1	1			3			1
RnoGMYB064	R1R2R3-MYB	RnoG0007257.1	4		1	1				1												1	1				1			1	11				1				1	4	2					2			2
RnoGMYB063	R2R3-MYB	RnoG0007339.1	4	4					4	1																	1	1			15								0	1	4				1
RnoGMYB204	1R-MYB	RnoG0007372.1	3	5					1	1		1															1	1			13			1					1	1	1		1					1	2
RnoGMYB116	R2R3-MYB	RnoG0007436.1	3	1						1										1											6								0	2	2				1	2
RnoGMYB207	1R-MYB	RnoG0007453.1		4																						1					5								0	5					1	2		4
RnoGMYB058	R2R3-MYB	RnoG0007478.1	3	3					4	1									1								2			1	15								0		3					1
RnoGMYB237	4R＆Atypical-MYB	RnoG0007733.1	1						1										2								1			1	6			1					1	2
RnoGMYB002	R1R2R3-MYB	RnoG0007761.1	1							1																1				1	4								0	1	1		2		2	1			3
RnoGMYB056	R2R3-MYB	RnoG0007787.1	1						2										1							1	1	2		2	10								0	1	1	1	1		1	1			3
RnoGMYB013	R2R3-MYB	RnoG0008166.1	2			1			1										1												5								0	1	2				1	1			2
RnoGMYB081	R1R2R3-MYB	RnoG0008342.1	3	2																										1	6								0	2	2							2
RnoGMYB020	R2R3-MYB	RnoG0008386.1		1					1										1								1	3			7								0	1
RnoGMYB153	R2R3-MYB	RnoG0008500.1	2			2			1	2									2					1		1					11						1		1	1	2				1			2	3
RnoGMYB218	1R-MYB	RnoG0008594.1	3																												3								0	3	3							1	2
RnoGMYB115	R2R3-MYB	RnoG0008738.1	3		1																										4	1							1	1	3		1		1				2
RnoGMYB014	R2R3-MYB	RnoG0008879.1	8	1					1									2		1				1							14								0	1	9				2				2
RnoGMYB099	R2R3-MYB	RnoG0008983.1	1	2					1													1						1			6								0	1	2								1
RnoGMYB022	R1R2R3-MYB	RnoG0009052.1	5						2																	2		1	1	1	12								0	4	5					3
RnoGMYB083	R2R3-MYB	RnoG0009112.1	1																1				1			1				1	5								0	1	1		1			4			1
RnoGMYB071	R2R3-MYB	RnoG0009185.1	4	2		1			1	1								1						1		2		2			15								0	3	5					1
RnoGMYB098	R1R2R3-MYB	RnoG0009200.1	2	2																										2	6								0	1	1							1	1
RnoGMYB085	R2R3-MYB	RnoG0009277.1	3	4	1				1	1		1														1					12								0	2	2	1	2
RnoGMYB141	4R＆Atypical-MYB	RnoG0009589.1	1																2									1			4								0		1	2	1			2		1	2
RnoGMYB199	1R-MYB	RnoG0009669.1	1	1	1																			1			1	1			6	1							1	2	2	1				1			2
RnoGMYB046	R2R3-MYB	RnoG0009821.1	3	1		1												1					1				1			2	10								0	3	1	1			1				6
RnoGMYB110	R2R3-MYB	RnoG0009908.1	1	1	1														2											1	6								0	1	2					1		2	1
RnoGMYB200	R2R3-MYB	RnoG0009923.1	1	2					2										1							1	1	1			9								0	2	1					1			4
RnoGMYB070	R1R2R3-MYB	RnoG0009926.1	1	1					1										2		1						1	1		3	11								0	2	1					2
RnoGMYB253	4R＆Atypical-MYB	RnoG0010476.1	1	1	2	1			1	2									1							1	2			1	13	1			1				2							1		2
RnoGMYB039	R2R3-MYB	RnoG0010588.1	3						1									1						1			1			1	8				1				1	2	4					2			1
RnoGMYB133	4R＆Atypical-MYB	RnoG0010806.1	1																												1								0		1		1		1	1			1
RnoGMYB194	1R-MYB	RnoG0010913.1	5	1					1																		1			3	11				1				1	4	4								2
RnoGMYB258	4R＆Atypical-MYB	RnoG0011132.1	3	2		2			1	1								1				1					1			1	13								0		2				2			4	1
RnoGMYB040	R1R2R3-MYB	RnoG0011213.1		2					1	3									1											1	8						1		1						1	1
RnoGMYB030	R1R2R3-MYB	RnoG0011251.1			1																							2			3								0	3			1			1			5
RnoGMYB216	1R-MYB	RnoG0011267.1	2																												2								0	1	3							2	2
RnoGMYB132	R2R3-MYB	RnoG0011537.1	1	2					1																	1	1				6								0	4	1					2		1
RnoGMYB217	1R-MYB	RnoG0011593.1	5	1		1			1									1	2								1	2		3	17								0		6		1						2
RnoGMYB006	R1R2R3-MYB	RnoG0011649.1	6	1		1										1		1									2	1			13								0	1	6								1
RnoGMYB104	R2R3-MYB	RnoG0011695.1																									1			4	5								0
RnoGMYB029	R1R2R3-MYB	RnoG0011846.1	1	1	1					3													1								7								0	2		1				2		1	1
RnoGMYB257	4R＆Atypical-MYB	RnoG0011871.1	2	1		2			1										1								1			1	9								0	1	2				1				1
RnoGMYB184	1R-MYB	RnoG0012080.1	2		1				3																	1					7								0		3				1	1
RnoGMYB172	1R-MYB	RnoG0012359.1	3							1									3								1				8								0		2					1		2	2
RnoGMYB001	4R＆Atypical-MYB	RnoG0012501.1		3					1													1						1		2	8								0	2	1				4				1
RnoGMYB045	R1R2R3-MYB	RnoG0012781.1	4		1	1				1						1						1									9								0		2					2		1
RnoGMYB042	R2R3-MYB	RnoG0012934.1	1			1			2									1								1	1			1	8								0	1	1					1
RnoGMYB024	R1R2R3-MYB	RnoG0012989.1	1	2		2																				1		1			7								0		1					1		2	2
RnoGMYB157	R2R3-MYB	RnoG0013018.1		1		2																				1				1	5								0	1					2			1	1
RnoGMYB238	4R＆Atypical-MYB	RnoG0013030.1	3	9															1					1		1		1			16								0	3	3							1	3
RnoGMYB154	1R-MYB	RnoG0013035.1	4	2					1	2									1			1		1		1	1			5	19								0	4	5					1			3
RnoGMYB251	4R＆Atypical-MYB	RnoG0013085.1	1	2						1						1											2			1	8								0	1	1					2			1
RnoGMYB243	4R＆Atypical-MYB	RnoG0013206.1	4	3					2																		1				10				1		1		2	5	6	1				1		1	1
RnoGMYB066	R2R3-MYB	RnoG0013392.1	3	15					2	1																1		1			23			1					1	1	2		1					2
RnoGMYB019	R2R3-MYB	RnoG0013499.1	2	1		1			1										1											2	8	1							1		1		2			1		1	1
RnoGMYB260	4R＆Atypical-MYB	RnoG0013617.1		3					1	1									1											1	7								0	1		1			1	1		1	1
RnoGMYB239	R2R3-MYB	RnoG0014067.1		1	1	2			1	2																		1		1	9								0	4			1						1
RnoGMYB054	R2R3-MYB	RnoG0014464.1	4	1		2			1										1	1							1	2		2	15								0	2	3							1
RnoGMYB027	R1R2R3-MYB	RnoG0014548.1	6	1		1			3																						11				1				1	7	4				1	1		1	1
RnoGMYB094	R2R3-MYB	RnoG0014617.1	2						1									2										1			6								0		2								1
RnoGMYB225	R2R3-MYB	RnoG0014650.1	1		1				1																	1					4								0							1			2
RnoGMYB176	1R-MYB	RnoG0014661.1	2	3		1																	1			2					9								0	1	2				1				1
RnoGMYB111	R2R3-MYB	RnoG0014926.1	1	9																							1				11								0	1	2				1	1			1
RnoGMYB074	R2R3-MYB	RnoG0015052.1																						1							1								0								1
RnoGMYB246	4R＆Atypical-MYB	RnoG0015138.1	2	1																										1	4								0		3	1				3
RnoGMYB142	4R＆Atypical-MYB	RnoG0015292.1	3	2					6									2												1	14	1		1					2	3	2				1
RnoGMYB119	R1R2R3-MYB	RnoG0015514.1	7			1			2	1								1				1				1	1				15			1					1		5					5		2	1
RnoGMYB233	1R-MYB	RnoG0015518.1	4	2																											6								0	1	5		1					1	1
RnoGMYB128	R2R3-MYB	RnoG0015572.1	2							1									1			1					1	1		2	9								0	2	4					2		1	1
RnoGMYB075	R2R3-MYB	RnoG0015605.1	1	3					2	1								1													8								0	1	1				1			1	3
RnoGMYB242	4R＆Atypical-MYB	RnoG0015657.1	2			2																					1				5								0		2				2				2
RnoGMYB047	R2R3-MYB	RnoG0015719.1	3		1				1																		1			1	7								0	3	2					2			1
RnoGMYB117	R2R3-MYB	RnoG0015879.1	5	2	1					1									1			1						2		2	15								0	3	5	3				1			1
RnoGMYB156	1R-MYB	RnoG0015907.1	2			1			1										1							1	1	1			8								0	1	4								3
RnoGMYB208	R2R3-MYB	RnoG0016040.1	7	1		1			2	1									1												13								0	2	6							1	2
RnoGMYB198	R2R3-MYB	RnoG0016050.1			1	1			1									1	1							2	1				8								0		1								3
RnoGMYB236	4R＆Atypical-MYB	RnoG0016622.1	3						1										1								1				6								0		2				1	1		2	4
RnoGMYB089	R2R3-MYB	RnoG0016659.1	3		1				3																			1		1	9								0	3	2								2
RnoGMYB080	R2R3-MYB	RnoG0016679.1	2																							1		1			4								0	2	2				2
RnoGMYB261	4R＆Atypical-MYB	RnoG0016752.1	4			2																				1				1	8								0	1	1	1	2						4
RnoGMYB209	R2R3-MYB	RnoG0016967.1	1	1		1				1		1														1	1			1	8								0	5	1							2	2
RnoGMYB228	R2R3-MYB	RnoG0017395.1	2						1									1				1								2	7								0	1	3					3			2
RnoGMYB114	R2R3-MYB	RnoG0017612.1	1	1					3	2																	1				8								0	3	1							1	1
RnoGMYB112	R2R3-MYB	RnoG0017624.1	7	3					1											1						2	1				15								0		6			1		2		1	2
RnoGMYB096	R2R3-MYB	RnoG0017702.1	1						3	1																		1		2	8	1							1	3	1				2	2		1	2
RnoGMYB069	R2R3-MYB	RnoG0017828.1	1		1															1										1	4	1							1	2	1		1		1	1		1	2
RnoGMYB131	R2R3-MYB	RnoG0017829.1		1					7																			2		1	11	1							1	6				1	3				1
RnoGMYB078	R2R3-MYB	RnoG0017830.1	2	1		1													3					1							8								0	2	2					1			1
RnoGMYB143	4R＆Atypical-MYB	RnoG0017862.1	4	2					2									1				2						1		1	13								0	3	3								2
RnoGMYB262	4R＆Atypical-MYB	RnoG0017917.1	2		1																									1	4								0	1	2					1			2
RnoGMYB043	R2R3-MYB	RnoG0018230.1	2	1		2						1																		1	7								0	3	2					2		1	5
RnoGMYB149	1R-MYB	RnoG0018280.1	8	2		1			1	1												2									15	1							1	3	5				2			1	2
RnoGMYB121	4R＆Atypical-MYB	RnoG0018310.1	1						2																		1				4								0		1				2	3		3
RnoGMYB227	1R-MYB	RnoG0018396.1	1	2		2			1														1					1			8								0	1	1	2							4
RnoGMYB086	R2R3-MYB	RnoG0018820.1	5	2					1									1						1				1			11								0	2	7				1			1	2
RnoGMYB009	R1R2R3-MYB	RnoG0018902.1	5	1		2												2													10								0	2	4				2			1	1
RnoGMYB057	R2R3-MYB	RnoG0018932.1							3																		1				4								0	1						1
RnoGMYB255	4R＆Atypical-MYB	RnoG0018963.1	3	4																				1		2	1			1	12								0	3	2		1			4			1
RnoGMYB158	1R-MYB	RnoG0019168.1	5	2						1								1		1						1	1	1		2	15			1					1	1	4					2			1
RnoGMYB186	1R-MYB	RnoG0019538.1	4	2		1			1	1																1	1			1	12								0	1	3							1	2
RnoGMYB113	R2R3-MYB	RnoG0020073.1	1									1						1		1											4								0	2					1	1
RnoGMYB125	R2R3-MYB	RnoG0020282.1	5						1	1									1								1				9								0	3	4				1				2
RnoGMYB082	R2R3-MYB	RnoG0020392.1							1									1									1	1			4			1					1	1	1	1							1
RnoGMYB053	R2R3-MYB	RnoG0020469.1	1																							1					2			2					2	2	1		1		2			1
RnoGMYB247	4R＆Atypical-MYB	RnoG0020647.1		3		2			2																			2			9								0	4		1	2		1	1		1	4
RnoGMYB076	R1R2R3-MYB	RnoG0020821.1	4	3					1																					1	9			1					1	1	5
RnoGMYB037	R2R3-MYB	RnoG0020861.1	4						1	2								1									1	2		1	12								0	1	4					1		1
RnoGMYB026	R2R3-MYB	RnoG0020874.1	1	2															1							1		2			7								0	2	1	1						2
RnoGMYB169	R2R3-MYB	RnoG0021085.1		1																				1						1	3								0							3
RnoGMYB150	1R-MYB	RnoG0021188.1	9	3						2									1												15								0	1	7				1				3
RnoGMYB015	R1R2R3-MYB	RnoG0021384.1	1		1	1			1													1		1			1				7	1							1	2	1	1			1	1		2	3
RnoGMYB100	R1R2R3-MYB	RnoG0021719.1	1			3			2													1				1					8			1					1	6	1		1			2	1		3
RnoGMYB123	R2R3-MYB	RnoG0022596.1		5					1																					1	7								0							1
RnoGMYB079	R2R3-MYB	RnoG0022597.1	5	2					1																1						9								0		5								2
RnoGMYB034	R1R2R3-MYB	RnoG0022758.1	3		1							1										1				2					8								0	2	6					1			1
RnoGMYB178	1R-MYB	RnoG0022877.1	4	6		1																				2	1			1	15								0		3				1
RnoGMYB159	R2R3-MYB	RnoG0023040.1	3															1												1	5	1							1	1	2		1
RnoGMYB072	R2R3-MYB	RnoG0023103.1	3	4																						1					8			1					1	1	4		1		1			2	1
RnoGMYB144	1R-MYB	RnoG0023173.1	1	2									1						1				1			1				1	8								0	1	2					2			7
RnoGMYB196	1R-MYB	RnoG0023204.1	6		1																				1	1				1	10								0	1	2		1			3		1
RnoGMYB234	4R＆Atypical-MYB	RnoG0023411.1				2				1								1		1						1				2	8				1				1	2		1			1				2
RnoGMYB003	R1R2R3-MYB	RnoG0023471.1	2	1					1									1									1				6	1		1					2	1	3		2		1	2		1	2
RnoGMYB193	1R-MYB	RnoG0023514.1	10	10					1																			2			23								0		8					1		2
RnoGMYB167	R2R3-MYB	RnoG0023805.1	3	2	1							1							1									1			9								0	2	3					2			2
RnoGMYB035	R2R3-MYB	RnoG0023832.1	2						3										1									1			7								0	1	3	1				2			1
RnoGMYB103	R2R3-MYB	RnoG0023858.1	1	2					1										1								1	1			7	1							1	2	2								4
RnoGMYB041	R2R3-MYB	RnoG0023859.1	2						1	1						1												1			6								0	4					1
RnoGMYB191	1R-MYB	RnoG0023870.1	4	1															2							3	1	1			12								0	1	3			1	1	1		2	2
RnoGMYB139	R2R3-MYB	RnoG0024047.1	2						1																						3								0	1	1		1						3
RnoGMYB188	1R-MYB	RnoG0024075.1	6	2		2				1														1							12								0	2	4							2	2
RnoGMYB222	R2R3-MYB	RnoG0024253.1	3							1									1						2	1	1			1	10								0	1	1		1	3				2	7
RnoGMYB256	4R＆Atypical-MYB	RnoG0024402.1	1																2												3			2	1		1		4		1				2	1		1	1
RnoGMYB174	1R-MYB	RnoG0024571.1	1	2					1										1			1				1	1	1		1	10								0	1	4					2		1	4
RnoGMYB182	R2R3-MYB	RnoG0024842.1	1	1					4													1				1		1			9								0		1			1				1	4
RnoGMYB120	R2R3-MYB	RnoG0025272.1	7	2	1	2				1																1		1			15								0	1	8		1		2			1	2
RnoGMYB134	R2R3-MYB	RnoG0025435.1	12		1				1			1							1			2						1		4	23								0	3	10				1	1		1
RnoGMYB023	R1R2R3-MYB	RnoG0025804.1	2			2			1			1											1			1				1	9								0	3	2	1			1				5
RnoGMYB140	4R＆Atypical-MYB	RnoG0025869.1	5	1					1							1										2					10								0	1	3					2			3
RnoGMYB021	R2R3-MYB	RnoG0026029.1	2			3																				1		1			7								0	1	2				1			1
RnoGMYB011	R2R3-MYB	RnoG0026064.1		1		1			2							1			2											1	8				1				1	2									1
RnoGMYB152	1R-MYB	RnoG0026079.1																													0								0								1
RnoGMYB155	1R-MYB	RnoG0026157.1	3																							1					4								0	3
RnoGMYB124	R2R3-MYB	RnoG0026178.1	1		1																					2					4								0	3	1	1	1						1
RnoGMYB137	R2R3-MYB	RnoG0026232.1	7	2		1												1	1												12			1					1	2	5					1		1	2
RnoGMYB160	1R-MYB	RnoG0026321.1	5							1		1	1															1		1	10			1					1	3	3				2				2
RnoGMYB185	1R-MYB	RnoG0026431.1			1				4																		1			3	9								0		1
RnoGMYB052	R2R3-MYB	RnoG0026544.1	4			2			3																					2	11								0		3				1	1			4
RnoGMYB147	4R＆Atypical-MYB	RnoG0026852.1	1	1		2																		1	1	1		1			8			1					1		1		1		1			1	3
RnoGMYB177	1R-MYB	RnoG0027007.1		4		1							1						1											2	9								0	2			1			1		1	1
RnoGMYB168	R2R3-MYB	RnoG0027031.1	1	2																			1							2	6								0	2								1
RnoGMYB164	R2R3-MYB	RnoG0027104.1				1			2																	2		1		1	7								0	1						2		1	1
RnoGMYB049	R2R3-MYB	RnoG0027147.1	3		1																					1				1	6				1				1	2	6								2
RnoGMYB146	1R-MYB	RnoG0027242.1	1						1										3											1	6								0	3	2				1
RnoGMYB259	4R＆Atypical-MYB	RnoG0027344.1	3	1						3								1				2					1	4		1	16								0		4				1			1	3
RnoGMYB105	R2R3-MYB	RnoG0027500.1	2			1			4									1	1							1	1	1		1	13								0	2	2
RnoGMYB241	4R＆Atypical-MYB	RnoG0027578.1	14	6		1																						1			22								0	2	10				1	1		1	4
RnoGMYB210	1R-MYB	RnoG0027858.1	1	1						1									1							1					5			1					1	5				2				1	3
RnoGMYB106	R2R3-MYB	RnoG0027914.1	3						2	1									2				1			1		2			12								0		2				1	1			3
RnoGMYB205	R2R3-MYB	RnoG0027952.1	5			1																			1		3				10								0		4					2
RnoGMYB138	R2R3-MYB	RnoG0027959.1	3			1													1			1				1	1	1		2	11			1					1	1	2					1
RnoGMYB244	4R＆Atypical-MYB	RnoG0028039.1	4	2					1	1																	1			1	10								0	1	4					1		1
RnoGMYB130	R2R3-MYB	RnoG0028068.1	2						1	1																	2			1	7								0		1		1		1				4
RnoGMYB004	R1R2R3-MYB	RnoG0028314.1	1	1		1				1									1							1		1		1	8				1				1	2	1								1
RnoGMYB175	1R-MYB	RnoG0028454.1	1		1	2			1	1												1								2	9			1					1	5	1								3
RnoGMYB224	R2R3-MYB	RnoG0028474.1	2	2					2	1																1			1		9								0	3	1
RnoGMYB219	R2R3-MYB	RnoG0028484.1	3	2	1														1			6								2	15								0	3	3					1		1	1
RnoGMYB173	R2R3-MYB	RnoG0028533.1	2																1			2		1			1	1		1	9								0	2	1					1			1
RnoGMYB264	4R＆Atypical-MYB	RnoG0028546.1	6	1																						1				3	11								0	1	5	1				2			2
RnoGMYB095	R2R3-MYB	RnoG0028556.1	1	1															1							1					4								0	4	1		1		1	1
RnoGMYB033	R1R2R3-MYB	RnoG0028701.1	3						1										1							1		1			7								0		3				1	1		1	2
RnoGMYB118	R2R3-MYB	RnoG0028755.1	3			1			1	1																		1		1	8								0	2	4				1				3
RnoGMYB263	4R＆Atypical-MYB	RnoG0028893.1	3	1					1			1					1										1	1		1	10								0	3	2
RnoGMYB148	1R-MYB	RnoG0029127.1	2																					1							3								0		1		1					1	3
RnoGMYB107	R2R3-MYB	RnoG0029246.1		1		1				1									1								1			1	6								0									1	2
RnoGMYB192	1R-MYB	RnoG0029405.1		1	2				3									1	1												8								0	1	1				1	1			2
RnoGMYB151	R2R3-MYB	RnoG0029556.1	1	1															1							1	1	2			7			2				1	3	2	1					2			1
RnoGMYB179	R2R3-MYB	RnoG0029585.1		1																											1								0	1	1	1	1		1	1
RnoGMYB050	R2R3-MYB	RnoG0029613.1	3	1					3	1		1										2									11	1							1	1	2		1
RnoGMYB170	R2R3-MYB	RnoG0029722.1	2	1		2			1	2												1				1	1			1	12								0	3					1	1		1	3
RnoGMYB197	1R-MYB	RnoG0030047.1	1	1	2				1	1		1														1	1			1	10								0	1	1	1			1				3
RnoGMYB240	4R＆Atypical-MYB	RnoG0030146.1	2						2																	1	1			1	7								0	3	1				1				3
RnoGMYB250	4R＆Atypical-MYB	RnoG0030456.1	2	3																				1		3	1				10	1							1	4	2		1			3			1
RnoGMYB061	R2R3-MYB	RnoG0030530.1	3	2					1									1										1		1	9								0	2	2					1			7
RnoGMYB195	1R-MYB	RnoG0030697.1	3	3		2				1														1			1			2	13								0	1	3		1			1			1
RnoGMYB025	R2R3-MYB	RnoG0030732.1	2	2								1						1										1			7								0	1	1				1	4			2
RnoGMYB051	R2R3-MYB	RnoG0030765.1	1	1																											2								0	1	1								2
RnoGMYB187	R2R3-MYB	RnoG0030898.1	2	1					1	1									1			1					1	1		1	10			1					1		2				4	2		2	2
RnoGMYB135	R2R3-MYB	RnoG0031029.1	4	1														2								1		2		3	13								0	2	4					1		1	1
RnoGMYB215	1R-MYB	RnoG0031213.1	5		1				4				1						1									1		2	15								0	2	6				1			1	2
RnoGMYB012	R2R3-MYB	RnoG0031272.1	5						1	1												1								1	9								0		4				1			1	2
RnoGMYB059	R2R3-MYB	RnoG0031321.1	2	1		1			3			1												1				2			11								0	6	1				1				2
RnoGMYB189	R2R3-MYB	RnoG0031641.1	1	5		2																									8								0	3	1				1				1
RnoGMYB231	1R-MYB	RnoG0031731.1	2	1					1										1							2				1	8		1				1		2	2	2				1	1
RnoGMYB161	R2R3-MYB	RnoG0031880.1	11	3		2			3	1										2								2		2	26								0	1	9								2
RnoGMYB220	R2R3-MYB	RnoG0032030.1	2	2	1				2									2	1								1			1	12			1					1	1	2	1			1			1	1
RnoGMYB036	R2R3-MYB	RnoG0032443.1	4	1																						1	1	1			8								0	1	3								2
RnoGMYB171	R2R3-MYB	RnoG0032615.1	1						1															1				1			4								0	4	2				1	1
RnoGMYB044	R2R3-MYB	RnoG0032923.1	2						1	1									1									1			6								0		1		1			2			2
RnoGMYB180	4R＆Atypical-MYB	RnoG0033362.1	2							1										1							2			1	7			1				1	2	1	1
RnoGMYB017	R2R3-MYB	RnoG0033549.1	2	5		3			3																			1			14								0	2	3		1		1	1
RnoGMYB213	R2R3-MYB	RnoG0033565.1	1			1																				2				1	5								0	1	1							1
RnoGMYB010	R2R3-MYB	RnoG0033655.1	2			1			2			1																		2	8								0		2								1
RnoGMYB265	4R＆Atypical-MYB	RnoG0033689.1				1						1										1		1				1		1	6								0	2			1		1				1
RnoGMYB249	4R＆Atypical-MYB	RnoG0033774.1	5							1																					6				1				1						2				7
RnoGMYB018	R1R2R3-MYB	RnoG0033819.1	1	8					2																	1					12								0	2						2			2
RnoGMYB248	4R＆Atypical-MYB	RnoG0033860.1		1	2					1									1								1				6								0	1
RnoGMYB163	R2R3-MYB	RnoG0033903.1				1																									1	1							1	2					3	2
RnoGMYB007	R1R2R3-MYB	RnoG0034089.1	4	1		1												1	1												8				1				1		2				3	1		1	1
RnoGMYB084	R1R2R3-MYB	RnoG0034123.1		2		2			1							1											1	1			8			1					1	1								3	1
RnoGMYB005	R1R2R3-MYB	RnoG0034467.1				1			1																						2	1							1	1
RnoGMYB127	4R＆Atypical-MYB	RnoG0034536.1	1			1			3			1																1		2	9								0	1	1		1					1	1
RnoGMYB067	R2R3-MYB	RnoG0034545.1	2	2					2																	1	1				8								0	4	2		1					2
RnoGMYB108	R2R3-MYB	RnoG0034777.1	5			1			1																						7								0	1	4								2
RnoGMYB028	R2R3-MYB	RnoG0035107.1	5	3					2											1						1					12	1							1		7					1			1
#N/A		Sum	633	344	47	117	0	0	223	91	0	18	4	0	0	7	1	48	101	16	2	42	13	28	6	119	101	105	2	169		22	2	36	18	0	5	3		420	570	37	58	10	126	187	5	132	371
RobMYB001	R2R3-MYB	evm.model.Chr10A.1033	11	1						1									1												14	1							1	1	9				2	1
RobMYB002	R2R3-MYB	evm.model.Chr10A.1366	18	1					1															1				1			22								0	1	16
RobMYB003	R2R3-MYB	evm.model.Chr10A.1438	4	1					2									1	1					2		2	1	2			16				1				1	2	3		1			1
RobMYB004	1R-MYB	evm.model.Chr10A.147	2	1	1	1			2										1			1									9								0	1	4					1
RobMYB005	4R＆Atypical-MYB	evm.model.Chr10A.1531	1																			1								3	5								0	1	1
RobMYB006	R2R3-MYB	evm.model.Chr10A.1542	2	1															1				1			1				1	7								0	1	2		1			5
RobMYB007	4R＆Atypical-MYB	evm.model.Chr10A.179	20	1		2			3									1				1						1		2	31								0	2	16	1
RobMYB008	1R-MYB	evm.model.Chr10A.1883	5	3						1		1																			10								0	1	3					1		2
RobMYB009	R1R2R3-MYB	evm.model.Chr10A.1931		1					3	2																		2			8			1					1
RobMYB010	4R＆Atypical-MYB	evm.model.Chr10A.1932	1	3	1				1									2				1		1							10								0	1	1				2	3		1	1
RobMYB011	1R-MYB	evm.model.Chr10A.2480	9	1						1																1					12								0	1	9
RobMYB012	4R＆Atypical-MYB	evm.model.Chr10A.3411	5						2																	1		1		1	10								0	2	3
RobMYB013	4R＆Atypical-MYB	evm.model.Chr10A.3569							1																		1				2								0	3						1		1
RobMYB014	R2R3-MYB	evm.model.Chr10A.3840				1			5	1		1										1									9								0	1	1
RobMYB015	R2R3-MYB	evm.model.Chr10A.3933		1																			1			1				2	5								0			1			1
RobMYB016	R2R3-MYB	evm.model.Chr10A.4078				1																						1		1	3			1					1	5	1	1
RobMYB017	R1R2R3-MYB	evm.model.Chr10A.4315	2			1												1						1						1	6								0	2	1	1				1		1
RobMYB018	R1R2R3-MYB	evm.model.Chr10A.4476		1		1			1																			1		1	5								0	2			2		2
RobMYB019	R2R3-MYB	evm.model.Chr10A.4616	2							1																	1	1			5							1	1	2	1				1	1			1
RobMYB020	R2R3-MYB	evm.model.Chr10A.4899	3	2					1																		1				7								0	2	5					1		1
RobMYB021	1R-MYB	evm.model.Chr10A.4991	3	2					1	1																1	1			1	10								0		1				1
RobMYB022	1R-MYB	evm.model.Chr10A.5080	2	2																						1				1	6								0		1
RobMYB023	4R＆Atypical-MYB	evm.model.Chr10A.5165	10	1	1	1			1	1																2					17								0		10		1			2
RobMYB024	4R＆Atypical-MYB	evm.model.Chr10A.5408	1	2		2																		1		2					8								0							2
RobMYB025	4R＆Atypical-MYB	evm.model.Chr10A.5410	1	3					1										1			1					2				9				1				1	1	1			1		1
RobMYB026	R2R3-MYB	evm.model.Chr10A.5431	1	1		1													1			1					1			1	7	1							1	2	1					1
RobMYB027	4R＆Atypical-MYB	evm.model.Chr10A.5454	2	1					1																	1	1			1	7								0	3	2					1		1
RobMYB028	R2R3-MYB	evm.model.Chr10A.5526	3	2	1														1	1								1		1	10								0	2	4					1
RobMYB029	R2R3-MYB	evm.model.Chr10A.5837	7	1		1			1	2																1	1	1			15								0	2	9				2
RobMYB030	1R-MYB	evm.model.Chr10A.6166	3																1								2			1	7								0		3
RobMYB031	R2R3-MYB	evm.model.Chr10A.617	4			2			3																		1				10								0	1	2				1	1
RobMYB032	R1R2R3-MYB	evm.model.Chr10A.6307	5	1					1										1							1					9	1							1	4	2	1	1
RobMYB033	R2R3-MYB	evm.model.Chr10A.732	7	2					2									1												2	14								0	1	10	1				1
RobMYB034	R1R2R3-MYB	evm.model.Chr11A.1016		1					1	1								2								1		1		1	8	1							1	1					1	1		1
RobMYB035	R2R3-MYB	evm.model.Chr11A.1488	3			1				1														1							6								0	3	1				1	1		1
RobMYB036	R1R2R3-MYB	evm.model.Chr11A.156		3																											3								0	1	1					2
RobMYB037	R2R3-MYB	evm.model.Chr11A.2064	1	1					1	1																1		1			6								0	1	1								1
RobMYB038	R2R3-MYB	evm.model.Chr11A.2182	2			1			2									1													6								0	3	2				3			1
RobMYB039	R2R3-MYB	evm.model.Chr11A.2400	3	2					1									1								1					8								0	1	5				1
RobMYB040	R1R2R3-MYB	evm.model.Chr11A.2505	2	2		1													1	1						1	2	1			11								0	2	1		1			1		2
RobMYB041	R1R2R3-MYB	evm.model.Chr11A.2594	1		1													1								1	1			1	6								0	2	1		1			1
RobMYB042	R2R3-MYB	evm.model.Chr11A.2732	1	4	1				1	1								1									3				12			1					1		3					2		1
RobMYB043	1R-MYB	evm.model.Chr11A.2788	2	2	1	1			1	1																	1	1		1	11								0	1	3		1					1	1
RobMYB044	R2R3-MYB	evm.model.Chr11A.2919	4	1		1				1									1	1				1						2	12			1					1	4	3
RobMYB045	R2R3-MYB	evm.model.Chr11A.2985	6	2		2																				3					13								0		6				2			1
RobMYB046	R2R3-MYB	evm.model.Chr11A.3055	4	1	2					1								1								1					10								0	2	3		2	1	2
RobMYB047	R2R3-MYB	evm.model.Chr11A.3197				1			2										1								1			2	7								0	3			1
RobMYB048	4R＆Atypical-MYB	evm.model.Chr11A.3508	1	2														1								2	1			1	8								0	1						2
RobMYB049	4R＆Atypical-MYB	evm.model.Chr11A.3593							2			1															1				4								0	3					1
RobMYB050	4R＆Atypical-MYB	evm.model.Chr11A.3663	1						1																						2			1					1	4	1	2			1	1
RobMYB051	R2R3-MYB	evm.model.Chr11A.4614		1					1									1								1				3	7								0	2		1				1		1
RobMYB052	4R＆Atypical-MYB	evm.model.Chr11A.657	3						1										1									2	1		8								0	1	3
RobMYB053	4R＆Atypical-MYB	evm.model.Chr11A.730	6			2			2	1										1						1				1	14								0	1	5
RobMYB054	4R＆Atypical-MYB	evm.model.Chr11A.767		1																											1								0	1
RobMYB055	1R-MYB	evm.model.Chr11A.852	1		1	1													2								1			1	7						1		1	1	1		1					2
RobMYB056	R1R2R3-MYB	evm.model.Chr11A.939	3	1		1				1																		1		1	8	1							1	1	3								1
RobMYB057	R2R3-MYB	evm.model.Chr11A.949	2	2		1																									5								0	4	2
RobMYB058	R2R3-MYB	evm.model.Chr1A.1045	4			1			4																	1		1		2	13								0		5
RobMYB059	4R＆Atypical-MYB	evm.model.Chr1A.1113	3	1														1				1				2					8								0	7	4				1
RobMYB060	4R＆Atypical-MYB	evm.model.Chr1A.1179	4	2		1			1	1																1				2	12	1							1	9	7					1
RobMYB061	4R＆Atypical-MYB	evm.model.Chr1A.1328	2			2												1				1								1	7	1							1	1	1
RobMYB062	R2R3-MYB	evm.model.Chr1A.1549		1						1								1			1	1								2	7								0		1
RobMYB063	4R＆Atypical-MYB	evm.model.Chr1A.1575	4	1					2										1	1						2					11								0	1	3							1
RobMYB064	1R-MYB	evm.model.Chr1A.1625	2	11		2			1													2					1			1	20								0	3	3			1	1
RobMYB065	R2R3-MYB	evm.model.Chr1A.1882	1																												1								0	2			1
RobMYB066	R2R3-MYB	evm.model.Chr1A.2343	5	3	1				1	3																	1	1		2	17								0	4	3	1			1	1
RobMYB067	1R-MYB	evm.model.Chr1A.3678		1		2																1									4								0	2				2
RobMYB068	R2R3-MYB	evm.model.Chr1A.4203	2							1									1			1		1				1		3	10								0	1	3							1
RobMYB069	R1R2R3-MYB	evm.model.Chr1A.426	4	5	1				1																1	1					13								0		3		1		1
RobMYB070	4R＆Atypical-MYB	evm.model.Chr1A.4394	8		1				1	2									1					1						1	15								0	5	7					1		1
RobMYB071	R2R3-MYB	evm.model.Chr1A.4837	2						1	2																		1			6			2					2		1				1	1
RobMYB072	R2R3-MYB	evm.model.Chr1A.4838	3		1	1			1										1								1				8								0	2	3				1	2		1
RobMYB073	R2R3-MYB	evm.model.Chr1A.4868	2						3										1									2			8								0	4	2					1			1
RobMYB074	R2R3-MYB	evm.model.Chr1A.4899	2	2								1							1												6	1							1	4	2		1			4			1
RobMYB075	R1R2R3-MYB	evm.model.Chr1A.5160	2			2			1	1									1												7								0	1	1		1
RobMYB076	R1R2R3-MYB	evm.model.Chr1A.684	1	2	1				1			1										1		1		1					9								0	2	1				2	2
RobMYB077	R2R3-MYB	evm.model.Chr1A.70	1	1	1				1										1							1	1	1			8								0	4	1				1
RobMYB078	R1R2R3-MYB	evm.model.Chr1A.997		1																							1				2								0	2					1
RobMYB079	1R-MYB	evm.model.Chr2A.1021		2	2	1																								1	6								0	2						5
RobMYB080	R2R3-MYB	evm.model.Chr2A.1271	2	2								1							1									1		2	9								0		3	1
RobMYB081	R2R3-MYB	evm.model.Chr2A.134		1					1																	1	1	1			5						1		1	2	2				1			1
RobMYB082	R2R3-MYB	evm.model.Chr2A.200		4																											4								0		1							1
RobMYB083	R1R2R3-MYB	evm.model.Chr2A.2287	4		1				1													6									12								0	3	6					1
RobMYB084	R2R3-MYB	evm.model.Chr2A.240		2						1									1					1			1			1	7								0	2					1	1		1	1
RobMYB085	R1R2R3-MYB	evm.model.Chr2A.2934	2	3					1																		1			1	8								0	2	2		1					1
RobMYB086	R1R2R3-MYB	evm.model.Chr2A.3039	2	4		1				3									1												11								0	4	1
RobMYB087	R2R3-MYB	evm.model.Chr2A.3962		1		2			1																			2			6								0	1		1	1		1	1			1
RobMYB088	R2R3-MYB	evm.model.Chr2A.863	2	1					1	1									2								1	1		2	11								0	1	2				1
RobMYB089	4R＆Atypical-MYB	evm.model.Chr2A.941	3	2	1				1																	1					8								0	1	3					1		2
RobMYB090	1R-MYB	evm.model.Chr3A.1014	3		2				1	1																	2	2			11								0	1	2	1							2
RobMYB091	R1R2R3-MYB	evm.model.Chr3A.1251	1	2	1	1																									5			1					1	3	1		4		1
RobMYB092	R2R3-MYB	evm.model.Chr3A.157	3	1					1										1					1		1				1	9								0		3					1			1
RobMYB093	R2R3-MYB	evm.model.Chr3A.160	1	3								1								1											6								0	2	1
RobMYB094	R2R3-MYB	evm.model.Chr3A.1606																													0								0								1
RobMYB097	R2R3-MYB	evm.model.Chr3A.2059	4	1					1																						6								0	1	4					1
RobMYB098	R2R3-MYB	evm.model.Chr3A.2351	3	2	1				3	1			1														1				12								0	1	3					1
RobMYB099	R2R3-MYB	evm.model.Chr3A.242	2						4									2	2								1			1	12								0	1	2	1			1
RobMYB100	R1R2R3-MYB	evm.model.Chr3A.2750	2	3					1																			1			7								0	1	2
RobMYB101	R1R2R3-MYB	evm.model.Chr3A.2952	23	10																				1							34	2							2		24							1	2
RobMYB102	R2R3-MYB	evm.model.Chr3A.3318	5	3	1					1																				2	12						1		1		6	3							1
RobMYB103	R2R3-MYB	evm.model.Chr3A.3542	3	1		1			1	1								2													9		1						1		2				1			1
RobMYB104	R2R3-MYB	evm.model.Chr3A.3590	1		1	1			1	1								1	1					1		2				1	11								0
RobMYB105	4R＆Atypical-MYB	evm.model.Chr3A.3940	4	1	1				1	2																		1		1	11								0	5	6				1	1		1
RobMYB106	R2R3-MYB	evm.model.Chr3A.4263	5						2																					1	8								0	2	6					3
RobMYB107	R2R3-MYB	evm.model.Chr3A.4350	1						2									1						2						1	7								0		1				1				1
RobMYB108	4R＆Atypical-MYB	evm.model.Chr3A.4477	5						1	1																					7								0	2	5				2	1
RobMYB109	1R-MYB	evm.model.Chr3A.4591	7			1												1	1								1				11								0		6					2		2
RobMYB110	R2R3-MYB	evm.model.Chr3A.4966	3	2					1										2							1					9								0	3	4
RobMYB111	R2R3-MYB	evm.model.Chr3A.5056	1	1								1							1												4			1					1	2	1							1
RobMYB112	R2R3-MYB	evm.model.Chr3A.5127		1		1			2										1							2		1			8								0	1						2
RobMYB113	R2R3-MYB	evm.model.Chr3A.52	1	1		1			1									1									1	1			7			1	1				2	1								1	1
RobMYB114	R2R3-MYB	evm.model.Chr3A.5239	6	3					3										1					1						1	15								0	2	4
RobMYB115	1R-MYB	evm.model.Chr3A.5267		3		1							1						1							1	1			1	9								0	2	1					1
RobMYB116	1R-MYB	evm.model.Chr3A.5312	1	1	1	2			1	1									1							1	1	1		1	12	1							1	3	2
RobMYB117	R2R3-MYB	evm.model.Chr3A.641	1	1					2										1											1	6								0	1	2		1
RobMYB118	R2R3-MYB	evm.model.Chr3A.919	15	1					2										1		1						1			1	22								0	2	15					2
RobMYB119	R2R3-MYB	evm.model.Chr4A.1082	2						2	1		1							1							1					8								0	2	2		1		1
RobMYB120	R2R3-MYB	evm.model.Chr4A.1101	17	2		1				2									1								1			1	25	1							1	1	16
RobMYB121	R2R3-MYB	evm.model.Chr4A.156	3	2	1	3																				1		1		1	12								0		6				3			1
RobMYB122	R2R3-MYB	evm.model.Chr4A.181		1		1			1	1									3							1	1			1	10			1					1	1
RobMYB123	R2R3-MYB	evm.model.Chr4A.1829	1	1	1	1			3	1								1						1		1	1			1	13								0		1		1		2			1
RobMYB124	R1R2R3-MYB	evm.model.Chr4A.2187	3	1		4												1												1	10								0	1	3				1				1
RobMYB125	R2R3-MYB	evm.model.Chr4A.2464	2		1				1														1				1	1		2	9								0	2	2	1				1
RobMYB126	R2R3-MYB	evm.model.Chr4A.2815	2			1			2										2					1		1				2	11			1					1	3	2				2
RobMYB127	R2R3-MYB	evm.model.Chr4A.3086	5	2															2				1					1		1	12	1							1	1	6
RobMYB128	R2R3-MYB	evm.model.Chr4A.3251										1							2			5									8								0	1						1
RobMYB129	4R＆Atypical-MYB	evm.model.Chr4A.328	1	2					2	2									1							1					9								0	3	2		1		1	2		1	1
RobMYB130	R2R3-MYB	evm.model.Chr4A.3714	3		1				1									1										1		1	8								0	1	3				1	3
RobMYB131	R2R3-MYB	evm.model.Chr4A.3932	3		1				1									1										1		1	8								0	1	3				1	3
RobMYB132	R2R3-MYB	evm.model.Chr4A.4139										1							2			5									8								0	1						1
RobMYB133	4R＆Atypical-MYB	evm.model.Chr4A.4488	2	2		2			1													1					1			1	10								0	4	2	1						3
RobMYB134	4R＆Atypical-MYB	evm.model.Chr4A.4677	3							1																					4								0	4	2		1			2			1
RobMYB135	4R＆Atypical-MYB	evm.model.Chr4A.617	11	1	1				1									1								1					16								0	1	9		1		1	2
RobMYB136	R2R3-MYB	evm.model.Chr4A.737	1	1		2																1		2		1				1	9								0		1	1						1
RobMYB137	R2R3-MYB	evm.model.Chr4A.748	6	4	1	2																	1								14								0		5
RobMYB138	R2R3-MYB	evm.model.Chr4A.801	2	4						1																	1			1	9								0	3	2								3
RobMYB139	1R-MYB	evm.model.Chr4A.831	1						1																		1				3								0	1	1							1
RobMYB140	R2R3-MYB	evm.model.Chr5A.1512			1														1												2								0	4						1		1
RobMYB141	R2R3-MYB	evm.model.Chr5A.1663		4																						2		1			7								0	4		1			1			2
RobMYB142	R2R3-MYB	evm.model.Chr5A.1706	5	1	1	1				2									1					2						1	14			1					1		4
RobMYB143	4R＆Atypical-MYB	evm.model.Chr5A.1962							2			1															1			1	5								0	1						1			1
RobMYB144	4R＆Atypical-MYB	evm.model.Chr5A.2088																				1								2	3								0			1				2
RobMYB145	4R＆Atypical-MYB	evm.model.Chr5A.2222	6	1	1				1																	1					10								0	1	7			1		2
RobMYB146	R2R3-MYB	evm.model.Chr5A.2343	1	2								1																			4								0		1
RobMYB147	4R＆Atypical-MYB	evm.model.Chr5A.3038	2	1		1			1										2					2							9			1					1	2	1				1	2
RobMYB148	R2R3-MYB	evm.model.Chr5A.3224	2	7	1				1									1	2				1				1	1			17								0	2	2		1
RobMYB149	R1R2R3-MYB	evm.model.Chr5A.3299	4																												4								0		3
RobMYB150	4R＆Atypical-MYB	evm.model.Chr5A.3347	1	4																1						1	1				8								0	7
RobMYB151	R2R3-MYB	evm.model.Chr5A.3366	1	1	1							1																		1	5								0	1	1								1
RobMYB152	4R＆Atypical-MYB	evm.model.Chr5A.3414		1		2			2	1									1			1									8								0	2			1			4		1
RobMYB153	1R-MYB	evm.model.Chr5A.3625	7			2				2												1				2	1			1	16								0		6
RobMYB154	R2R3-MYB	evm.model.Chr5A.3649	1						1	2																					4								0	1	2					1		1
RobMYB155	R2R3-MYB	evm.model.Chr5A.3669	2	2		1																				2				2	9								0			1				1
RobMYB156	R2R3-MYB	evm.model.Chr5A.3727	2							1									1			2		1			1				8	1							1	2	1					1
RobMYB157	R2R3-MYB	evm.model.Chr5A.3778	2	1					3			1							1					1			1	2			12								0	3	1					1
RobMYB158	R2R3-MYB	evm.model.Chr5A.3836	6	1					1																	1					9	1							1	2	3							1
RobMYB159	1R-MYB	evm.model.Chr5A.4038	5	2		1			1	1																	1	1		1	13	1							1	3	5							1
RobMYB160	4R＆Atypical-MYB	evm.model.Chr5A.4204	1							2												1					1	1		1	7								0		1	1				1		1
RobMYB161	R1R2R3-MYB	evm.model.Chr5A.4308	2	1		1				1									1							1	1	1		1	10			1					1	2	2					1
RobMYB162	4R＆Atypical-MYB	evm.model.Chr5A.4395	9	1	1				2									1				2		1			1	1			19	1							1	1	9				1
RobMYB163	R2R3-MYB	evm.model.Chr5A.4535	1		1				2														1	1		1				2	9								0	1					1	3
RobMYB164	4R＆Atypical-MYB	evm.model.Chr5A.4750	1	5	1																						1			1	9								0	3	1					2			1
RobMYB165	R1R2R3-MYB	evm.model.Chr5A.4928	4	4		2			1										1											1	13								0	2	4	1						1	2
RobMYB166	R2R3-MYB	evm.model.Chr5A.4994	1		1	1			1																	2				1	7								0		1	1
RobMYB167	R2R3-MYB	evm.model.Chr5A.5099	1						1																			1			3								0	1	2				2			1
RobMYB168	1R-MYB	evm.model.Chr5A.5124	9	1																		1								1	12								0	1	9		1	1		1
RobMYB169	R2R3-MYB	evm.model.Chr5A.5139		1		1			4							1			2			1								1	11								0	2
RobMYB170	4R＆Atypical-MYB	evm.model.Chr6A.1323			1				1																		2				4								0	3						2		1
RobMYB171	R2R3-MYB	evm.model.Chr6A.1350	1	2		1			2									1									1			2	10								0	3	1								1
RobMYB172	R2R3-MYB	evm.model.Chr6A.1683																								1				4	5								0
RobMYB173	R2R3-MYB	evm.model.Chr6A.215	2		1																		1								4								0	1	1				3				1
RobMYB174	R2R3-MYB	evm.model.Chr6A.2233																				6						5			11								0
RobMYB175	1R-MYB	evm.model.Chr6A.2363	1	5	1				1	1														1		2		1			13	1							1	1	2							1
RobMYB176	R2R3-MYB	evm.model.Chr6A.2371	5	3		1			1							1			1									1		1	14								0	5	3				2	1		1
RobMYB177	R2R3-MYB	evm.model.Chr6A.2404	3	2					2				1									1		1							10								0	5	1				3	1		1
RobMYB178	R2R3-MYB	evm.model.Chr6A.2616	2	3					1									1	1												8								0	1	3							1
RobMYB179	R2R3-MYB	evm.model.Chr6A.3148							2										1			2		3				1		1	10								0				1		1				1
RobMYB180	R2R3-MYB	evm.model.Chr6A.322		3					1	1														1				1		1	8								0	2					1	1
RobMYB181	R2R3-MYB	evm.model.Chr6A.3523	3						1	1																1					6			1					1	2	4				1	1
RobMYB182	R2R3-MYB	evm.model.Chr6A.3554	1	3						1									1			1		1				1			9						1		1		1					2
RobMYB183	4R＆Atypical-MYB	evm.model.Chr6A.3604	5	1		1			1										2			1				1	1				13								0	6	5	2				3
RobMYB184	4R＆Atypical-MYB	evm.model.Chr6A.3804	7			1			2										2												12			1					1	2	7				1			2
RobMYB185	R2R3-MYB	evm.model.Chr6A.3825	2							1									1							1					5								0	2	2							2
RobMYB186	R2R3-MYB	evm.model.Chr6A.3863	4		1																						1				6								0	2	3					2		1
RobMYB187	R2R3-MYB	evm.model.Chr6A.402	18	1		1																								2	22								0	3	19							1
RobMYB188	R2R3-MYB	evm.model.Chr6A.403	1	2						1																		1			5								0	2	3				1	1
RobMYB189	R2R3-MYB	evm.model.Chr6A.404		1															1	1							2			1	6								0	2
RobMYB190	R2R3-MYB	evm.model.Chr6A.405	2						1	1																					4			1					1		2	1			2	3
RobMYB191	R2R3-MYB	evm.model.Chr6A.4136	2	3					2											1								1		1	10								0	2	2	1						1	1
RobMYB192	R1R2R3-MYB	evm.model.Chr6A.4337	3	3	1				1																					2	10								0	1	4					1			1
RobMYB193	4R＆Atypical-MYB	evm.model.Chr6A.4729		2					1															1		1		1			6								0		3	1			2	3
RobMYB194	R2R3-MYB	evm.model.Chr6A.498	1	3					2	2								1													9								0	1	2			1	2
RobMYB195	R2R3-MYB	evm.model.Chr6A.66	2	1					1	1											1							2			8								0	3	2	1				1		1	2
RobMYB196	R2R3-MYB	evm.model.Chr6A.868	1	2		1			1																						5								0	1	1
RobMYB197	R1R2R3-MYB	evm.model.Chr7A.1072	1		3																	1								1	6								0	3	1
RobMYB198	R1R2R3-MYB	evm.model.Chr7A.1135		1						3														1						1	6	1							1	1					1				1
RobMYB199	R2R3-MYB	evm.model.Chr7A.1163			1				1										1												3								0	3					1	1		1	1
RobMYB200	R2R3-MYB	evm.model.Chr7A.1682	1	1					1	1																1	1				6								0	4	1					1		1
RobMYB201	4R＆Atypical-MYB	evm.model.Chr7A.2156	5	3		1			1										1								1				12								0	5	5								1
RobMYB202	1R-MYB	evm.model.Chr7A.2159	1	2					1										1												5	1							1	5	3	1		1	1				1
RobMYB203	4R＆Atypical-MYB	evm.model.Chr7A.2162	3			1			1															1		1	1			1	9								0	1	3				1	1
RobMYB204	R1R2R3-MYB	evm.model.Chr7A.2595	4						1																					1	6								0	2	2					3			1
RobMYB205	R2R3-MYB	evm.model.Chr7A.2763																													0								0								1
RobMYB207	4R＆Atypical-MYB	evm.model.Chr7A.3409																												1	1								0						3
RobMYB208	4R＆Atypical-MYB	evm.model.Chr7A.3679	2		1				1			1														1	3			1	10								0		1				1	1
RobMYB209	R2R3-MYB	evm.model.Chr7A.3683	2	1		4			2	1								1	1												12			1					1	2	2		1		1	1
RobMYB210	R2R3-MYB	evm.model.Chr7A.3822	3	3					2																	1	1	1		1	12								0	1	3					1
RobMYB211	R2R3-MYB	evm.model.Chr7A.4054	1			1			4											1								1			8								0	1	1	2				1			1
RobMYB212	R2R3-MYB	evm.model.Chr7A.4068	2			1			2																		1				6								0	3	3		1		1
RobMYB213	1R-MYB	evm.model.Chr7A.4148	1	4	1																					1		1			8								0	3		1
RobMYB214	1R-MYB	evm.model.Chr7A.420	4						3	2		1						1								1					12								0		5		2		1	1			1
RobMYB215	1R-MYB	evm.model.Chr7A.4261	4	1					1															1				1			8								0	3	4							1
RobMYB216	R2R3-MYB	evm.model.Chr7A.441		1		1			1																					1	4								0	1						1
RobMYB217	4R＆Atypical-MYB	evm.model.Chr7A.4501	5	1					1																	3					10								0	1	4							1
RobMYB218	R2R3-MYB	evm.model.Chr7A.4592	1	4																											5								0	3	1							1
RobMYB219	R2R3-MYB	evm.model.Chr7A.4667	2	1					2																		1				6								0	2	4					2
RobMYB220	R2R3-MYB	evm.model.Chr7A.4684	3						1	1									1							1	2	1		1	11								0		4		1			1
RobMYB221	R1R2R3-MYB	evm.model.Chr7A.5492		1														1	1								1				4	1							1				1		2	2			1
RobMYB222	R2R3-MYB	evm.model.Chr7A.5561																1	1								1			1	4								0	1	1	1			1	1		1
RobMYB223	R2R3-MYB	evm.model.Chr7A.5633								1																				2	3								0						1	1
RobMYB224	1R-MYB	evm.model.Chr7A.919	1	3		1			1																	1	1	2		2	12								0	1	2	1			1
RobMYB225	4R＆Atypical-MYB	evm.model.Chr8A.1045	2																											1	3								0	2	3							1
RobMYB226	R1R2R3-MYB	evm.model.Chr8A.114		3												1										1	1	1			7								0	1								3	2
RobMYB227	4R＆Atypical-MYB	evm.model.Chr8A.1390	5	2		1			2	2			1						1							1		1			16								0	3	5
RobMYB228	R1R2R3-MYB	evm.model.Chr8A.172	1	2	1	1												1	1							1		1			9								0	1	1				2	1		1
RobMYB229	R2R3-MYB	evm.model.Chr8A.2178	4							1									2					1				2			10						1		1		5					1
RobMYB230	1R-MYB	evm.model.Chr8A.2633	2						1																1	1				1	6								0	2	1		1			1
RobMYB231	R2R3-MYB	evm.model.Chr8A.2777	5	2		1			1	1																		1		2	13								0	1	6	2			1				1
RobMYB232	4R＆Atypical-MYB	evm.model.Chr8A.3312	2			1			2							1			1									1			8								0	1	2				2	1		1
RobMYB233	R2R3-MYB	evm.model.Chr8A.3329	5	4					3																						12								0		5							2
RobMYB234	R1R2R3-MYB	evm.model.Chr8A.3356	11						3											2		1						1		1	19								0	2	10
RobMYB235	R2R3-MYB	evm.model.Chr8A.3521	6	2						1		1														1				1	12								0		8	1			1
RobMYB236	1R-MYB	evm.model.Chr8A.3877	2	1					1																		1	1		2	8								0		3							1
RobMYB237	R2R3-MYB	evm.model.Chr8A.3970	3	3		3			1																			1			11								0	2	4		1
RobMYB238	R2R3-MYB	evm.model.Chr8A.4016	1	2														1													4								0	1	1					2
RobMYB239	1R-MYB	evm.model.Chr8A.427			2				1																		1	1		1	6	1							1	3	1
RobMYB240	R1R2R3-MYB	evm.model.Chr8A.4612	1	1					1										1		1					1	1			3	10								0	2	2					1
RobMYB241	R2R3-MYB	evm.model.Chr8A.4614	1						3										3								2	3			12								0	5	1					2
RobMYB242	R2R3-MYB	evm.model.Chr8A.4631		1					1																	1		1		2	6								0	1	1							2
RobMYB243	R1R2R3-MYB	evm.model.Chr8A.530	2	2					1										2									1			8	1							1		2	2				1
RobMYB244	R1R2R3-MYB	evm.model.Chr9A.102	7	1					1									1						1		1					12	1							1	1	5			1		1
RobMYB245	4R＆Atypical-MYB	evm.model.Chr9A.1106	6	3		2			1										1							2	1				16								0	2	4				1	4		1
RobMYB246	R2R3-MYB	evm.model.Chr9A.1140	6		1					1										1											9								0	1	3				1
RobMYB247	R2R3-MYB	evm.model.Chr9A.1141	10	2						1										4				1						1	19								0	1	9					2		1
RobMYB248	1R-MYB	evm.model.Chr9A.1163	8	2		1			2	1													1					2		1	18								0		7				2			1
RobMYB249	4R＆Atypical-MYB	evm.model.Chr9A.119	2																							1	1			2	6			1					1	4	1				1	4
RobMYB250	R2R3-MYB	evm.model.Chr9A.1211	1	3									1				1														6								0		2					1
RobMYB251	R2R3-MYB	evm.model.Chr9A.1553	1	1		1																					1	1			5								0	4	1					1
RobMYB252	R2R3-MYB	evm.model.Chr9A.177	5	2	1				3	1																				1	13							1	1	2	3	1
RobMYB253	R2R3-MYB	evm.model.Chr9A.1833	2	4														1	1			1				1	1			1	12								0	2	2				1			1
RobMYB254	R2R3-MYB	evm.model.Chr9A.1995	4	1	1	2			3										3	1							1	3		1	20								0	1	2
RobMYB255	R1R2R3-MYB	evm.model.Chr9A.2121	4	1	2											1			1					1						1	11								0		3					1		1
RobMYB256	4R＆Atypical-MYB	evm.model.Chr9A.2360	4	3	1											1										1	1			2	13								0	1	4					2		1
RobMYB257	R2R3-MYB	evm.model.Chr9A.2605	4	1		1													3					1							10								0	3	4
RobMYB258	R2R3-MYB	evm.model.Chr9A.2977	2	1					2										1			1				2		1			10								0	1	1							1
RobMYB259	R2R3-MYB	evm.model.Chr9A.3244	5	1	1	1			1	1							1		1												12								0	1	4	1				1
RobMYB260	1R-MYB	evm.model.Chr9A.3278	2	4					1									1	1				1				1				11								0	1	1							1
RobMYB261	R2R3-MYB	evm.model.Chr9A.4083	3	1															2							1	1				8								0		3		1		1	5
RobMYB262	R2R3-MYB	evm.model.Chr9A.536	3	1					1	1														1				2			9								0	2	2							1
RobMYB263	4R＆Atypical-MYB	evm.model.Chr9A.621	3	1															1							1					6								0	2	5					2		1
RobMYB264	R2R3-MYB	evm.model.Chr9A.64	4							1									1									1			7								0		4		1		1
RobMYB265	4R＆Atypical-MYB	evm.model.Chr9A.723	2	1						1																					4								0	2	4				1	1
RobMYB266	R2R3-MYB	evm.model.Chr9A.851	3	3					1										1							1					9	1							1		3							1
RobMYB267	R2R3-MYB	evm.model.Chr9A.950	1	4	1	1																									7								0	3	1				2
#N/A		Sum	749	353	66	113	0	0	233	98	0	18	5	0	0	6	2	45	114	18	4	58	10	47	2	104	95	100	1	154		25	1	20	3	0	5	2		434	735	45	43	10	116	190	2	94	46
RhpMYB161	1R-MYB	Rh_pal_01G004560.1	2	1					1	1																1		1		2	9								0		3					1		1	2
RhpMYB163	R2R3-MYB	Rh_pal_01G004760.1				1			1									1								1				2	6								0							1			1
RhpMYB248	4R＆Atypical-MYB	Rh_pal_01G007730.1	1		1	1			2										1									1		1	8				2				2	3	1							1	2
RhpMYB192	1R-MYB	Rh_pal_01G009580.1	1						1							1								1		1					5								0	6	2				1			1
RhpMYB148	R2R3-MYB	Rh_pal_01G011950.1	2	1					3										1												7								0	6	2					2			4
RhpMYB232	1R-MYB	Rh_pal_01G012220.1																										1			1								0	2								1	1
RhpMYB146	R2R3-MYB	Rh_pal_01G017730.1	1						1																		1				3								0	3	1					3		1
RhpMYB201	1R-MYB	Rh_pal_01G021170.1	4	2																							1	2			9			1					1	1	3			1	2	1		1	1
RhpMYB036	R2R3-MYB	Rh_pal_01G026540.1	1	1	1				1	1									1			1					1				8								0	1	1					2			1
RhpMYB169	R2R3-MYB	Rh_pal_01G028030.1	1	1	1				2																					1	6								0		2	1				2			3
RhpMYB057	R2R3-MYB	Rh_pal_01G032480.1	2		1				1										2								1	1		1	9								0	1	1				2			1	1
RhpMYB069	R2R3-MYB	Rh_pal_01G033940.1	1	1					1													1						1			5								0	2	1				2	1		2	1
RhpMYB111	4R＆Atypical-MYB	Rh_pal_01G036780.1	2		1	2			3																	1		1			10								0	6	2	1		1		1		2	1
RhpMYB019	R2R3-MYB	Rh_pal_01G036850.1	4						2																	2	1			1	10								0	4	4				1	4
RhpMYB220	1R-MYB	Rh_pal_01G037620.1	1	2						1																1	1			1	7								0	2	1				1			1	2
RhpMYB230	R2R3-MYB	Rh_pal_01G038360.1	4			1			2										1							2		1		1	12		1						1	1	2					4			4
RhpMYB223	1R-MYB	Rh_pal_01G039080.1	1	3	1				2																			1			8								0	4	1					1		1
RhpMYB213	R2R3-MYB	Rh_pal_01G041930.1		4					3							1			1					1							10								0	8		1			3	1			2
RhpMYB051	R2R3-MYB	Rh_pal_01G042570.1	1																								1				2								0	1	2				1				1
RhpMYB041	R2R3-MYB	Rh_pal_01G042740.1	3		1				1	1																		1		1	8								0	1	4							1	1
RhpMYB253	4R＆Atypical-MYB	Rh_pal_01G045700.1	2						1	1												1									5								0		2				1				3
RhpMYB131	4R＆Atypical-MYB	Rh_pal_01G047660.1	3	2	1				1			1																		1	9	1							1		4		1						1
RhpMYB003	R1R2R3-MYB	Rh_pal_01G051140.1	2	1														1									1				5			1					1	1	1		2		1	2		1	2
RhpMYB116	R2R3-MYB	Rh_pal_01G052650.1		2		1				1									1								1			1	7								0									1	2
RhpMYB008	R1R2R3-MYB	Rh_pal_02G001900.1	1	1	1	1			2																	1					7	1							1	2	2	4			1			1	1
RhpMYB216	1R-MYB	Rh_pal_02G003110.1	3		1	1																					1			2	8								0		4							1	7
RhpMYB176	R2R3-MYB	Rh_pal_02G006760.1	2	1		1			1	2												1				1	1				10								0	3					2				3
RhpMYB128	R2R3-MYB	Rh_pal_02G011840.1	1	1																						1	1				4								0	1									1
RhpMYB123	R2R3-MYB	Rh_pal_02G012020.1	2	2														1									2			1	8								0	3	3	1				1
RhpMYB134	R2R3-MYB	Rh_pal_02G012110.1	1	2		3			1									1								2	1			2	13	1							1	1	1			1		1		1	1
RhpMYB226	R2R3-MYB	Rh_pal_02G012540.1	2		1														1												4								0	3	2					1		1	1
RhpMYB255	4R＆Atypical-MYB	Rh_pal_02G012770.1	2		1				1			1																1		1	7								0	3	3		1					1	2
RhpMYB152	1R-MYB	Rh_pal_02G015510.1		1					1			1							2												5								0	2	1				1
RhpMYB231	1R-MYB	Rh_pal_02G016060.1	9	2					3																			2			16								0	1	10					1
RhpMYB184	1R-MYB	Rh_pal_02G016900.1	3	3		1			1																	1					9								0		3				1
RhpMYB114	R2R3-MYB	Rh_pal_02G020450.1	2	2					1																	1		1			7								0	1	3					1			1
RhpMYB001	R1R2R3-MYB	Rh_pal_02G021850.1	2	2					1																					2	7								0	3			1		3			1	4
RhpMYB058	R2R3-MYB	Rh_pal_02G028850.1	2	1					1	1														1				1		2	9								0		2				1	2			1
RhpMYB236	R2R3-MYB	Rh_pal_02G029920.1		1						1														1						1	4			1					1	1					1	3
RhpMYB106	R2R3-MYB	Rh_pal_02G032830.1	2			1			1																					1	5								0	2	2					1			1
RhpMYB259	R2R3-MYB	Rh_pal_02G034120.1	1	4	1				1	3		1					1		1							1	1				15								0	2		1			1				1
RhpMYB190	R2R3-MYB	Rh_pal_02G039860.1	2	1	1				3																			1			8								0		1			1				1	3
RhpMYB078	R2R3-MYB	Rh_pal_02G040900.1	3	1					2	2														1		2	1	2			14								0	3	3					1
RhpMYB235	4R＆Atypical-MYB	Rh_pal_02G041860.1							1									1						1				1		1	5								0	3					2
RhpMYB095	R2R3-MYB	Rh_pal_02G041990.1	2																1							1				1	5								0	2	2		1			3			1
RhpMYB193	1R-MYB	Rh_pal_02G045810.1	10	5					1	2												1				1		1		1	22								0	6	9								1
RhpMYB071	R1R2R3-MYB	Rh_pal_02G046290.1		1	1				1	1									1									2			7				1				1	1			2						2
RhpMYB113	R1R2R3-MYB	Rh_pal_02G046300.1	1		1				2	1												1				1					7			1					1	3	1					3
RhpMYB094	R1R2R3-MYB	Rh_pal_02G046350.1	2	2					3	1								1				1								1	11			1					1	8	2	1				1
RhpMYB240	4R＆Atypical-MYB	Rh_pal_02G050300.1	3						1	1								2								1				2	10	1							1	3	2				1	1			2
RhpMYB155	R2R3-MYB	Rh_pal_02G052560.1	4	2						1									1												8								0	1	3	1				1		1	2
RhpMYB037	R2R3-MYB	Rh_pal_02G054700.1	6	1					4									1	1									1		2	16								0	1	10					3			4
RhpMYB238	4R＆Atypical-MYB	Rh_pal_02G056030.1				2				1												2								1	6	1							1						1				2
RhpMYB054	R2R3-MYB	Rh_pal_02G056860.1	1		1				2			1							1								1				7								0	2	2	1			1	1			1
RhpMYB055	R2R3-MYB	Rh_pal_02G057130.1	1		1				2			1							1								1				7	1							1	2	2	1			1	1			2
RhpMYB200	1R-MYB	Rh_pal_02G062460.1	4	1						1									1			1		1							9								0	1	4					1			1
RhpMYB125	R2R3-MYB	Rh_pal_03G004460.1	1	1		1													1											2	6								0				1					2	1
RhpMYB215	R2R3-MYB	Rh_pal_03G004620.1							1										3								2	1			7								0	1						3			3
RhpMYB083	R1R2R3-MYB	Rh_pal_03G004670.1	1	1																						1	2			3	8								0		1					1
RhpMYB239	4R＆Atypical-MYB	Rh_pal_03G009430.1		1					2																		1	1			5								0	3	1		1		1	1			5
RhpMYB082	R1R2R3-MYB	Rh_pal_03G011610.1	3	2		1				2												1								1	10			2					2	1	3								1
RhpMYB153	1R-MYB	Rh_pal_03G012400.1	2	1		1																				1	1			1	7								0		1					2			1
RhpMYB099	R1R2R3-MYB	Rh_pal_03G012670.1	5	1		2				1												1	1							1	12			1					1	2	5				1
RhpMYB064	R2R3-MYB	Rh_pal_03G014880.1	3	3					1	1								1												1	10								0	3	2	1			1	1			3
RhpMYB107	R2R3-MYB	Rh_pal_03G015790.1		2																								1			3								0	1					2
RhpMYB065	R2R3-MYB	Rh_pal_03G017770.1	2	1																							1	1			5								0	1	2				2	1
RhpMYB103	R2R3-MYB	Rh_pal_03G018060.1	19	1		1			1																						22								0	1	18		1			2		1
RhpMYB014	R2R3-MYB	Rh_pal_03G020920.1	4	2		3			1	1																				1	12				1				1		6				1	1		1	1
RhpMYB086	R2R3-MYB	Rh_pal_03G021150.1				1			1									1								1					4								0	1
RhpMYB189	R2R3-MYB	Rh_pal_03G024390.1	3																1												4								0		3				1	1
RhpMYB151	R2R3-MYB	Rh_pal_03G028590.1	3	3	1																					1		1		1	10								0	2	2								2
RhpMYB173	R2R3-MYB	Rh_pal_03G029860.1	3																2								1				6								0	3	1				1	1		2	2
RhpMYB158	1R-MYB	Rh_pal_03G030340.1	2																					1						2	5	1							1		1							1	2
RhpMYB068	R2R3-MYB	Rh_pal_03G038170.1	5	3																						1				3	12								0		7		2						1
RhpMYB147	R2R3-MYB	Rh_pal_03G041740.3	2	2					4							1			1												10			1					1	2	2					1		1	2
RhpMYB130	R1R2R3-MYB	Rh_pal_03G044080.1		1	1	2				1																	1	1		2	9								0	1			1			1			2
RhpMYB118	R2R3-MYB	Rh_pal_03G047120.1	3						2	1																					6								0		2	1				2
RhpMYB031	R2R3-MYB	Rh_pal_03G051960.1		1					1	1														1						1	5								0	3					1	1			2
RhpMYB084	R2R3-MYB	Rh_pal_03G053060.1		1																							1				2	2							2		1				1				3
RhpMYB124	R2R3-MYB	Rh_pal_03G054750.1	3	2					1													1				1				1	9								0	1	3							1	3
RhpMYB149	R2R3-MYB	Rh_pal_04G000850.1	1	1		2			1			1							1					2		2		1			12								0	3	1	1			1			1	3
RhpMYB033	R2R3-MYB	Rh_pal_04G000870.1		3					3			1						1	1			1						1		3	14								0	3					2	2		1	1
RhpMYB040	R2R3-MYB	Rh_pal_04G001340.1	1	3		1			1																					1	7	1							1	2	1							1
RhpMYB204	1R-MYB	Rh_pal_04G001710.1	2	1					1	1									1					1		2	1	1		1	12			2					2	2	2					1			1
RhpMYB007	R2R3-MYB	Rh_pal_04G008500.1	2	1	1				4										2							1	1				12								0	3	1			1	2			1	1
RhpMYB162	1R-MYB	Rh_pal_04G010090.1	4	5					1	1								1		1		3	1					2			19								0	3	3		1		1	2
RhpMYB089	R2R3-MYB	Rh_pal_04G012830.1	3	1	2				1			2							1									1		1	12			1					1	5	2							1
RhpMYB154	R2R3-MYB	Rh_pal_04G024090.1	5		1				1													1									8								0	3	14		1			1			2
RhpMYB249	4R＆Atypical-MYB	Rh_pal_04G025070.1	3						3													1						1			8				1				1	2	4				1			2	2
RhpMYB088	R1R2R3-MYB	Rh_pal_04G030240.1	2	4					2										2					1			1	1			13	1		1					2	1	2					1		1	1
RhpMYB156	R2R3-MYB	Rh_pal_04G030410.1	1			1			1	1												1	1			1				1	8								0		1
RhpMYB016	R2R3-MYB	Rh_pal_04G040490.1							1									1										1			3								0	3	1				1	1
RhpMYB188	4R＆Atypical-MYB	Rh_pal_04G045560.1	2						1											1							1	2			7								0	4	1		1					1	2
RhpMYB098	R1R2R3-MYB	Rh_pal_05G002100.1		3												1											1				5			1					1				1					2	2
RhpMYB012	R1R2R3-MYB	Rh_pal_05G002580.1			1	1												1	1												4								0	2	1				2
RhpMYB195	1R-MYB	Rh_pal_05G005430.1	20		2																						1				23								0	2	20								3
RhpMYB006	R2R3-MYB	Rh_pal_05G006700.1																	2									1			3								0			2	1			1			1
RhpMYB257	R2R3-MYB	Rh_pal_05G009740.1		2						1									1									1			5								0	1	7
RhpMYB251	4R＆Atypical-MYB	Rh_pal_05G012190.1	3	1		2			1									1	1								1	1			11								0	1	2				1
RhpMYB241	4R＆Atypical-MYB	Rh_pal_05G013170.1	3			1																						1		1	6								0	2	4							1	4
RhpMYB206	R2R3-MYB	Rh_pal_05G016830.1				1			2																	2		1		1	7				3				3	2	1				1				2
RhpMYB256	R2R3-MYB	Rh_pal_05G018210.1	1						1	1																1	1			1	6								0	5	1								1
RhpMYB217	R2R3-MYB	Rh_pal_05G019610.1	5	2		1																2									10								0		4		1		2	1		1	1
RhpMYB243	4R＆Atypical-MYB	Rh_pal_05G026290.1	5	1					1										1									2			10				1				1	2	6				1			2	3
RhpMYB202	1R-MYB	Rh_pal_05G028180.1	6			1																			1					1	9			2					2		5							1	1
RhpMYB076	R2R3-MYB	Rh_pal_05G030010.1	4	1															1											1	7								0		5					1			1
RhpMYB194	1R-MYB	Rh_pal_05G032400.1	2	3	2	1																					1				9	1							1	1	2				1	1		1	1
RhpMYB139	4R＆Atypical-MYB	Rh_pal_05G034710.1	2						2			1																1			6								0		2							2	1
RhpMYB067	R2R3-MYB	Rh_pal_05G034840.1	2	1	2							2						1	1												9								0		2					1		2
RhpMYB115	R1R2R3-MYB	Rh_pal_05G035070.1	7	2	1	1			2											1							2			2	18								0	1	7							1
RhpMYB101	R2R3-MYB	Rh_pal_05G036720.1	4	5	2					1														1		1		1			15								0	1	3	1			1
RhpMYB207	1R-MYB	Rh_pal_05G040530.1	2		1				3																		1			4	11								0		2
RhpMYB096	R2R3-MYB	Rh_pal_05G040840.1	2																1							1				1	5								0	2	2		1			2			1
RhpMYB117	R2R3-MYB	Rh_pal_06G000490.1	3		2	1												1								1		1			9								0	1	2		1						2
RhpMYB135	R2R3-MYB	Rh_pal_06G000520.1	4	2		1																				1					8								0	1	3								3
RhpMYB009	R1R2R3-MYB	Rh_pal_06G001040.1	7	1														1						1						2	12								0	1	5			1		1			3
RhpMYB228	1R-MYB	Rh_pal_06G001690.1	2	5	1				1	1																					10								0	3	2	1							2
RhpMYB252	4R＆Atypical-MYB	Rh_pal_06G003420.1	10	2						1								1				2		1				1		1	19								0	3	10					1			2
RhpMYB072	R2R3-MYB	Rh_pal_06G005730.1	1	1						1														2				1		1	7								0	3	1		1					1
RhpMYB157	4R＆Atypical-MYB	Rh_pal_06G007690.1	1						2	3													1			2	1				10				1				1	1	2					4			1
RhpMYB079	R2R3-MYB	Rh_pal_06G008990.1	4	5					1										1												11	1							1	2	5							1	1
RhpMYB196	R2R3-MYB	Rh_pal_06G009920.1	1	4	1																										6								0	2	1					1			1
RhpMYB172	R2R3-MYB	Rh_pal_06G011890.1																													0			1					1	1	1				1			1	1
RhpMYB024	R2R3-MYB	Rh_pal_06G011900.1	7	3		1				1										1										1	14			1					1	2	6							1	1
RhpMYB159	1R-MYB	Rh_pal_06G012170.1	7	2	1				1	1																1		1			14								0		7				1			1	2
RhpMYB142	R2R3-MYB	Rh_pal_06G012620.1	3	2		1				1			1				1					1								1	11								0	2	2								1
RhpMYB100	R1R2R3-MYB	Rh_pal_06G013740.1	4	4	1				2													1	1				1				14								0		3					2		2
RhpMYB080	R2R3-MYB	Rh_pal_06G016030.1	1	1					2																		1				5								0	4						3			1
RhpMYB050	R2R3-MYB	Rh_pal_06G020400.1	4			1			3										1	3							2	2			16								0	4	3		1		1			1	1
RhpMYB233	1R-MYB	Rh_pal_06G021440.1	2	5					5				1						1							3					17								0	3	1		1						3
RhpMYB053	R1R2R3-MYB	Rh_pal_06G021730.1	4			1			1	3						1										1		1			12								0	1	3	1	1			1		1	2
RhpMYB254	4R＆Atypical-MYB	Rh_pal_06G022310.1	2	1					2								1		1							1	2	1		1	12			1					1	1	1							2	2
RhpMYB208	1R-MYB	Rh_pal_06G030650.4	2		1														2			2						2			9								0	3	4	1							1
RhpMYB182	1R-MYB	Rh_pal_06G035050.1	1	3					1	1													1								7								0	2	1								2
RhpMYB209	R2R3-MYB	Rh_pal_06G035120.1	5	3					1										1					1		1	1				13								0	4	5				1	1
RhpMYB059	R2R3-MYB	Rh_pal_06G036540.1	4	4		2																					1				11								0	1	3								2
RhpMYB245	4R＆Atypical-MYB	Rh_pal_06G038900.1	4			1			2										2												9				1				1	2	5				1			2	4
RhpMYB150	R2R3-MYB	Rh_pal_07G006470.1	1						1			1																			3								0	3	1	1	1		1	1		1	3
RhpMYB045	R2R3-MYB	Rh_pal_07G012010.1	1	1					2															1						1	6								0	1	1				1	3
RhpMYB174	R2R3-MYB	Rh_pal_07G013920.1	6	2					1														1					1			11								0	1	7							1	2
RhpMYB177	R2R3-MYB	Rh_pal_07G017580.1	1			1			2										2					1		1		1		1	10				1				1	3	2				1
RhpMYB074	R2R3-MYB	Rh_pal_07G018370.1		2		1																				1					4								0	1	1				1			1	4
RhpMYB039	R2R3-MYB	Rh_pal_07G020910.1		1		1			1													1		1		1	2	1		1	10								0	1								1	3
RhpMYB119	R2R3-MYB	Rh_pal_07G022650.1	2			1														1											4	1		1					2	2	1		2		1				1
RhpMYB011	R1R2R3-MYB	Rh_pal_07G023540.1	4	1		3																				1					9			1					1	1	4								2
RhpMYB023	R2R3-MYB	Rh_pal_07G029380.1		1					2	1									1	1							2	1		1	10								0	1			1			2
RhpMYB063	R2R3-MYB	Rh_pal_07G031980.1	2	2												1						1				1					7			1					1	1	4				2				6
RhpMYB229	1R-MYB	Rh_pal_07G034830.1	1	2						2									1			2					2			1	11								0	2	1
RhpMYB136	R2R3-MYB	Rh_pal_07G035110.1	3	1					1																					1	6								0		4
RhpMYB056	R2R3-MYB	Rh_pal_07G038180.1	2	1						1												1								2	7								0	3	2				1	3			2
RhpMYB015	R2R3-MYB	Rh_pal_07G038880.1	10	1		1														1		1		1		1		1		1	18								0	1	10					2			3
RhpMYB138	R2R3-MYB	Rh_pal_07G043180.1	4	3	1	1			1			1							2							1					14								0	1	3					1			3
RhpMYB214	R2R3-MYB	Rh_pal_07G044490.1		1		1			1	1									2					1		1	1	2			11				2				2	2
RhpMYB133	R2R3-MYB	Rh_pal_07G044790.1	6	2	1	2																				1					12								0	3	6				3	1		1	3
RhpMYB222	1R-MYB	Rh_pal_08G006340.1	3	2														1												1	7								0		4							1	2
RhpMYB110	R2R3-MYB	Rh_pal_08G009660.1		1	1				1	1																1		1		1	7								0		1				1	3		1	4
RhpMYB070	R1R2R3-MYB	Rh_pal_08G011010.1	4		1				2	1																		1		1	10		1	2					3	2	3
RhpMYB219	R2R3-MYB	Rh_pal_08G011130.1	3	1		1																		1			1				7								0	3	2
RhpMYB132	R2R3-MYB	Rh_pal_08G011650.1	10																												10								0	1	8		1		1	1			2
RhpMYB028	R2R3-MYB	Rh_pal_08G017990.1	1			1			3																						5								0	4	2				1			1	1
RhpMYB081	R2R3-MYB	Rh_pal_08G020660.1	1	1					1									1										1		1	6			1					1	1	3
RhpMYB030	R1R2R3-MYB	Rh_pal_08G021600.1	2			1																				1		1		1	6			1					1		1					1		1
RhpMYB090	R1R2R3-MYB	Rh_pal_08G022300.1		1					1																					3	5								0	2
RhpMYB077	R2R3-MYB	Rh_pal_08G023910.1		2					1										2											1	6								0			1				1		1
RhpMYB210	1R-MYB	Rh_pal_08G024680.2	1	3	1				1	1																	1			1	9			1	1				2	2	1
RhpMYB129	R2R3-MYB	Rh_pal_08G026010.1	3	1						1										1										1	7								0	2	2				1	2			1
RhpMYB066	R2R3-MYB	Rh_pal_08G026940.1	3	2																											5								0	2	4	2			2
RhpMYB126	R2R3-MYB	Rh_pal_08G027600.1	2	1	1																						1	1		1	7								0		2		3			1		1
RhpMYB022	R2R3-MYB	Rh_pal_08G029230.1		1		1			2	1									3									1		2	11								0	1			2			1		1
RhpMYB166	1R-MYB	Rh_pal_08G030710.1	7						1			1						1										1	1		12								0	2	7	1							1
RhpMYB167	1R-MYB	Rh_pal_08G031000.1	4		1	1				2		1														1	2				12								0	2	4								1
RhpMYB092	R2R3-MYB	Rh_pal_08G032100.1	4						2										1											1	8								0	1	5		3
RhpMYB180	R2R3-MYB	Rh_pal_08G040240.1		1																							1			1	3								0	2		1
RhpMYB140	R2R3-MYB	Rh_pal_08G044150.1	3			3			1																	1	1				9			1					1	1	3		1		1			1	3
RhpMYB013	R2R3-MYB	Rh_pal_09G000240.1		1	1	2			1	2																				1	8								0	4	1					2			4
RhpMYB160	1R-MYB	Rh_pal_09G000390.1	5	1		2			1										1											2	12								0		6					2			2
RhpMYB061	R2R3-MYB	Rh_pal_09G000580.1	3																			1						1			5			1					1	2	3		1		1				1
RhpMYB042	R2R3-MYB	Rh_pal_09G001590.1	1							1		1														1				1	5								0	1	1	1	1						1
RhpMYB005	R1R2R3-MYB	Rh_pal_09G002170.1	3	1	1	1				1									1							1		1		1	11				1				1	4	3					1			2
RhpMYB199	1R-MYB	Rh_pal_09G003540.1	1	1														2								1	1			1	7			2	1				3		1								2
RhpMYB073	R2R3-MYB	Rh_pal_09G004390.1	4																							1	2	1		1	9								0		4				1	1
RhpMYB018	R2R3-MYB	Rh_pal_09G006380.1		2																							1			1	4				1				1						1	1
RhpMYB029	R1R2R3-MYB	Rh_pal_09G008350.1	5	2		2			1								1		1												12			1					1	2	3							1	1
RhpMYB250	4R＆Atypical-MYB	Rh_pal_09G009530.1	1	2																							1				4								0	2	1					1		1	1
RhpMYB191	1R-MYB	Rh_pal_09G011150.1	2	3		1				1																	1	1		2	11								0	3	1								4
RhpMYB017	R2R3-MYB	Rh_pal_09G013170.1	2	3					1			1															1				8								0		2							3
RhpMYB046	R2R3-MYB	Rh_pal_09G013760.1		3		1			3			1												1			1	2			12								0	2
RhpMYB178	R2R3-MYB	Rh_pal_09G014300.1	2							1									1			2		1				1		1	9								0	2	1					2			1
RhpMYB221	R2R3-MYB	Rh_pal_09G015040.1	1						1																					2	4								0	2	2		1						3
RhpMYB258	R2R3-MYB	Rh_pal_09G015090.1								2																		1			3								0	2					1				1
RhpMYB247	4R＆Atypical-MYB	Rh_pal_09G016930.1		2		2			1	1									1								1				8		1						1	3						3		1
RhpMYB120	R2R3-MYB	Rh_pal_09G017340.1	2	1					1														1			1		1		1	8								0	4	1				1				4
RhpMYB010	R1R2R3-MYB	Rh_pal_09G018210.1	4	2	1	1										1												1			10								0	2	3		1
RhpMYB224	1R-MYB	Rh_pal_09G018910.1	2	1					4	1									2								1			1	12								0	1	2		1						1
RhpMYB052	R2R3-MYB	Rh_pal_09G028070.1	1			1																		1						1	4								0	2	2	1							1
RhpMYB087	R2R3-MYB	Rh_pal_09G029140.1	2															2													4								0		2
RhpMYB097	R2R3-MYB	Rh_pal_09G034260.1	11	2	1				1														1			1		1			18								0	1	12							2	1
RhpMYB062	R2R3-MYB	Rh_pal_09G034680.1	5	4	2					1									1												13								0		4				1			1
RhpMYB085	R2R3-MYB	Rh_pal_09G035680.1		1					1																		1	1			4								0		1	1						4
RhpMYB187	4R＆Atypical-MYB	Rh_pal_09G049200.1	3	1					1											1							1	2			9								0	4	2								2
RhpMYB185	1R-MYB	Rh_pal_10G000270.1	2	2		1							1					1	1								1	2			11								0	2	2							1	1
RhpMYB175	R2R3-MYB	Rh_pal_10G000630.1	2	2					1	1		1										1	1							3	12								0	1	1		1			3			3
RhpMYB171	R2R3-MYB	Rh_pal_10G001990.1	1			1			2																	2		1		1	8								0	1	1					2			2
RhpMYB093	R2R3-MYB	Rh_pal_10G002750.1							1			1														1					3				1				1	5								1
RhpMYB038	R2R3-MYB	Rh_pal_10G003710.1	3	4	1				2	1									1	1										1	14		1		1				2	1	4					1			1
RhpMYB179	1R-MYB	Rh_pal_10G007680.1	1																3							2	1				7								0		1							2
RhpMYB144	R2R3-MYB	Rh_pal_10G010360.2	5			2				1																1					9		1	1					2	3	5					1			1
RhpMYB104	R2R3-MYB	Rh_pal_10G011260.1	1	1	1																					1					4								0	1	2	1					1		2
RhpMYB225	R2R3-MYB	Rh_pal_10G012550.1																		2							1				3								0							1
RhpMYB183	1R-MYB	Rh_pal_10G012840.1			1	2				2								1												1	7								0	2					3	1			2
RhpMYB181	1R-MYB	Rh_pal_10G017140.1	1	3																										1	5								0	1	1								1
RhpMYB205	R2R3-MYB	Rh_pal_10G017650.1			1	1			2									1	1							2	1				9								0	1		1							2
RhpMYB211	R2R3-MYB	Rh_pal_10G017810.1	1	3					1	1								1		1		2									10								0	1									2
RhpMYB047	R2R3-MYB	Rh_pal_10G020540.1	3	4	1														1								1			3	13								0		4	3							4
RhpMYB186	R2R3-MYB	Rh_pal_10G025810.1	1						2																	1		1		2	7								0	2	1							3	3
RhpMYB242	4R＆Atypical-MYB	Rh_pal_10G027250.1	6	1		1			2										3												13				1				1	2	6				1			2	5
RhpMYB034	R1R2R3-MYB	Rh_pal_10G028170.1	16	1	1				1																	1				1	21			1					1	2	15				1	1
RhpMYB035	R1R2R3-MYB	Rh_pal_10G028320.1	11						1									1													13			1					1	2	10				2				3
RhpMYB244	4R＆Atypical-MYB	Rh_pal_10G028700.1	4			1			1	1																				1	8								0	1	8				1			1	1
RhpMYB137	R2R3-MYB	Rh_pal_10G032400.1		1																								1			2								0	1			1		1	1			1
RhpMYB027	R2R3-MYB	Rh_pal_10G032680.1	2	1					1	1								1									1				7								0	2	2		1			1			1
RhpMYB026	R2R3-MYB	Rh_pal_10G032950.1	2	1						1								1									1				6								0	2	2		1			1			2
RhpMYB203	1R-MYB	Rh_pal_10G034120.2	2	1					2																					2	7				1				1	2	2	1							2
RhpMYB170	R2R3-MYB	Rh_pal_10G037200.1	1						1																	1				2	5	2		1					3		1				1
RhpMYB218	R2R3-MYB	Rh_pal_10G038790.1	1			1			1										1							2	1			1	8								0	2	1	1	1
RhpMYB109	R1R2R3-MYB	Rh_pal_10G038840.1	1						1																						2								0		2						1
RhpMYB108	R2R3-MYB	Rh_pal_10G046570.1		5	1				1																	1					8			1					1	5			1			1
RhpMYB102	R2R3-MYB	Rh_pal_10G050370.1	2	1					2									1	2								2	1			11								0	1	4				1			1
RhpMYB075	R2R3-MYB	Rh_pal_10G051260.1	1			1			1											1											4								0	7	1
RhpMYB091	R2R3-MYB	Rh_pal_10G051280.1	2																1												3								0	5	2				1	2			2
RhpMYB168	R2R3-MYB	Rh_pal_10G051970.1	4	4		1			1							1		1													12								0	1	3	1	1			1		2	2
RhpMYB234	4R＆Atypical-MYB	Rh_pal_10G052690.1							2									1						1				1		1	6								0	3					2
RhpMYB004	R1R2R3-MYB	Rh_pal_11G000500.1	1						2	1									1									1			6								0	1	1
RhpMYB044	R2R3-MYB	Rh_pal_11G004180.1	1			1													2			3									7								0	2	1				1	2			2
RhpMYB127	R2R3-MYB	Rh_pal_11G004540.1	6	1						1																	2		1		11								0	3	5				2	1			2
RhpMYB060	R2R3-MYB	Rh_pal_11G004560.1	3	1					1	1		2	1																		9				1				1	2	2					1			1
RhpMYB198	1R-MYB	Rh_pal_11G004710.1																3									1			2	6								0				1		1			2	6
RhpMYB145	4R＆Atypical-MYB	Rh_pal_11G008870.1	2	1		1			1	1									1												7			1					1	1		1	1			3		1	3
RhpMYB141	R2R3-MYB	Rh_pal_11G011850.1	2						1	1									1			1		1			1			2	10								0	1	2					1		1	1
RhpMYB227	1R-MYB	Rh_pal_11G017480.1	2	1															2							1					6								0	1	3			2	1				2
RhpMYB122	R2R3-MYB	Rh_pal_11G018620.1	2						2													1					1	1		1	8								0	2	4				3	2			2
RhpMYB237	1R-MYB	Rh_pal_11G019300.1	1	3					3										2												9								0	4			1						4
RhpMYB121	R2R3-MYB	Rh_pal_11G029630.1	4	2		1				2																	1	1		2	13								0	3	2	1				1			1
RhpMYB246	4R＆Atypical-MYB	Rh_pal_11G032500.1	6			1			2										2									1			12				1				1	1	7							2	5
RhpMYB025	R1R2R3-MYB	Rh_pal_11G032580.1	5						1																					2	8								0	3	5				1			1
RhpMYB112	R2R3-MYB	Rh_pal_11G034090.1		1																							1	1			3								0						1				2
RhpMYB165	R2R3-MYB	Rh_pal_11G034240.1	8			1			1									1								1	1	1		1	15								0		9				1	2		1	1
RhpMYB164	R2R3-MYB	Rh_pal_11G034420.1	1						1										1								1				4								0	1	1					2			2
RhpMYB212	1R-MYB	Rh_pal_11G036550.1	1			1			3	1																1		1		2	10	1							1	2	2			1		1			4
RhpMYB143	R2R3-MYB	Rh_pal_11G037100.1	2		1													1	2												6								0	1	3					1			1
RhpMYB105	R2R3-MYB	Rh_pal_11G041500.1	4						1											1						2		1		1	10								0	1	2								1
RhpMYB049	R1R2R3-MYB	Rh_pal_11G041960.1	3	1		1				1									1			2				1					10								0	4	1				1				4
RhpMYB020	R1R2R3-MYB	Rh_pal_11G045130.1		1		1			4			1																1		3	11								0	3					1	2			2
RhpMYB021	R1R2R3-MYB	Rh_pal_11G047200.1		2		1			2			1																1			7								0	1					1	2			2
RhpMYB032	R1R2R3-MYB	Rh_pal_11G050080.1	4	4	1	1			3									1						1						1	16								0	2	3		1		1	1
RhpMYB043	R2R3-MYB	Rh_pal_11G051570.1	1	1					1										1							1	1	1		1	8								0	2	1								2
		Sum	643	300	64	105	0	0	241	92	0	26	4	0	0	8	4	43	105	18	0	47	10	31	1	92	96	106	2	159		17	5	38	24	0	0	0		444	655	41	56	9	119	176	2	115	360
[truncated: 3 more columns]

## Sheet: Table S5
Table S5 Analysis of Repeat Events in Rheum L. species
Species	Types	Seq_1	Seq_2	Ka	Ks	Ka_Ks
Rheum tanguticum Maxim.ex Balf.	Segmental duplications	RtanChr6G00318490.1	RtanChr6G00321550.1	0.121412	0.15535	0.781538
		RtanChr2G00117930.1	RtanChr5G00264340.1	0.502718	0.863064	0.582481
		RtanChr6G00316690.1	RtanChr6G00322910.1	0.0660945	0.124878	0.529273
		RtanChr3G00154930.1	RtanChr8G00377330.1	0.279258	0.680356	0.410458
		RtanChr11G00538070.1	RtanChr8G00397140.1	0.246249	0.622761	0.395414
		RtanChr5G00225640.1	RtanChr8G00385250.1	0.235249	0.618407	0.380411
		RtanChr6G00282190.1	RtanChr7G00343720.1	0.237995	0.645517	0.368689
		RtanChr11G00539730.1	RtanChr8G00399510.1	0.251057	0.704673	0.356274
		RtanChr6G00314610.1	RtanChr7G00329600.1	0.42011	1.1986	0.3505
		RtanChr1G00043310.1	RtanChr2G00065610.1	0.202579	0.581519	0.348361
		RtanChr3G00118850.1	RtanChr6G00297680.1	0.262654	0.774856	0.338972
		RtanChr3G00169410.1	RtanChr8G00390460.1	0.23161	0.754237	0.307079
		RtanChr11G00539250.1	RtanChr5G00273830.1	0.311735	1.03296	0.301788
		RtanChr1G00007990.1	RtanChr2G00074940.1	0.269516	0.93306	0.288852
		RtanChr3G00131850.1	RtanChr7G00329560.1	0.309799	1.07429	0.288376
		RtanChr11G00537540.1	RtanChr4G00203990.1	0.271288	0.943937	0.287401
		RtanChr6G00314510.1	RtanChr7G00329560.1	0.273469	0.998695	0.273827
		RtanChr10G00494550.1	RtanChr7G00335450.1	0.171176	0.63017	0.271634
		RtanChr11G00539730.1	RtanChr5G00274910.1	0.281351	1.06231	0.264848
		RtanChr1G00052980.1	RtanChr2G00063990.1	0.197264	0.749018	0.263364
		RtanChr1G00006790.1	RtanChr4G00200960.1	0.190162	0.73365	0.2592
		RtanChr10G00484580.1	RtanChr3G00131850.1	0.303244	1.18648	0.255583
		RtanChr11G00546880.1	RtanChr6G00278770.1	0.233169	0.994448	0.234471
		RtanChr2G00113970.1	RtanChr5G00270560.1	0.150888	0.665827	0.226617
		RtanChr2G00107200.1	RtanChr5G00272120.1	0.232616	1.06307	0.218815
		RtanChr5G00274910.1	RtanChr8G00399510.1	0.251193	1.15583	0.217328
		RtanChr3G00127890.1	RtanChr6G00306730.1	0.148836	0.699183	0.212871
		RtanChr10G00484410.1	RtanChr7G00329340.1	0.1418	0.674494	0.210232
		RtanChr1G00051840.1	RtanChr2G00071180.1	0.249434	1.18882	0.209817
		RtanChr1G00048780.1	RtanChr2G00079920.1	0.176252	0.846456	0.208224
		RtanChr3G00157220.1	RtanChr8G00392520.1	0.129112	0.629654	0.205052
		RtanChr3G00172220.1	RtanChr8G00392910.1	0.125425	0.632078	0.198433
		RtanChr11G00537540.1	RtanChr8G00396460.1	0.132979	0.676426	0.196591
		RtanChr1G00012090.1	RtanChr5G00274910.1	0.240818	1.22935	0.195891
		RtanChr2G00108030.1	RtanChr8G00396460.1	0.39525	2.02518	0.195168
		RtanChr3G00154240.1	RtanChr8G00377550.1	0.164319	0.850498	0.193203
		RtanChr5G00262170.1	RtanChr8G00395600.1	0.33181	1.8072	0.183605
		RtanChr11G00541660.1	RtanChr9G00467710.1	0.206809	1.13269	0.182582
		RtanChr11G00548460.1	RtanChr6G00279150.1	0.191058	1.0681	0.178878
		RtanChr1G00001430.1	RtanChr7G00348460.1	0.232047	1.30165	0.178271
		RtanChr3G00165670.1	RtanChr8G00388380.1	0.144621	0.844823	0.171185
		RtanChr3G00157310.1	RtanChr8G00392650.1	0.180826	1.06965	0.169052
		RtanChr11G00563810.1	RtanChr5G00277570.1	0.149345	0.892105	0.167407
		RtanChr10G00510790.1	RtanChr3G00169410.1	0.202229	1.24409	0.162552
		RtanChr4G00175170.1	RtanChr8G00380910.1	0.212477	1.33598	0.159042
		RtanChr3G00170280.1	RtanChr8G00391220.1	0.140436	0.971151	0.144608
		RtanChr1G00053880.1	RtanChr2G00064790.1	0.124624	0.865934	0.143919
		RtanChr2G00090620.1	RtanChr5G00228530.1	0.0937147	0.701065	0.133675
		RtanChr11G00537540.1	RtanChr2G00108030.1	0.401753	3.30065	0.121719
	Tandem duplications	RtanChr3G00172820.1	RtanChr3G00172830.1	0.224747	0.318544	0.705545
		RtanChr2G00114060.1	RtanChr2G00114070.1	0.139145	0.2004	0.694336
		RtanChr11G00558610.1	RtanChr11G00558620.1	0.132204	0.214484	0.616381
		RtanChr2G00114050.1	RtanChr2G00114060.1	0.122751	0.200315	0.612789
Rheum nobile Hook. f. & Thomson	Segmental duplications	cds.evm.model.Chr10A.1795	cds.evm.model.Chr1A.61	0.0402781	0.974462	0.0413337
		cds.evm.model.Chr10A.1438	cds.evm.model.Chr1A.3549	0.288611	1.80805	0.159626
		cds.evm.model.Chr10A.1473	cds.evm.model.Chr1A.3506	0.191382	0.521996	0.366635
		cds.evm.model.Chr10A.3933	cds.evm.model.Chr3A.5127	0.128021	0.938202	0.136453
		cds.evm.model.Chr10A.2619	cds.evm.model.Chr5A.3038	0.223124	0.889425	0.250864
		cds.evm.model.Chr10A.4991	cds.evm.model.Chr7A.4148	0.182808	0.869597	0.210222
		cds.evm.model.Chr10A.5048	cds.evm.model.Chr7A.4202	0.164475	0.780657	0.210687
		cds.evm.model.Chr10A.5080	cds.evm.model.Chr7A.4261	0.308227	0.90962	0.338852
		cds.evm.model.Chr10A.732	cds.evm.model.Chr7A.4667	0.242037	1.19001	0.203391
		cds.evm.model.Chr10A.4476	cds.evm.model.Chr7A.5492	0.194932	0.560235	0.347947
		cds.evm.model.Chr10A.5431	cds.evm.model.Chr7A.5633	0.18681	0.831586	0.224643
		cds.evm.model.Chr10A.5526	cds.evm.model.Chr7A.5561	0.125505	0.828983	0.151397
		cds.evm.model.Chr10A.147	cds.evm.model.Chr8A.2633	0.235986	1.21697	0.193913
		cds.evm.model.Chr10A.6307	cds.evm.model.Chr8A.172	0.225186	1.01423	0.222028
		cds.evm.model.Chr11A.2064	cds.evm.model.Chr3A.919	0.156639	0.749865	0.208889
		cds.evm.model.Chr11A.2732	cds.evm.model.Chr3A.242	0.14375	0.982526	0.146306
		cds.evm.model.Chr11A.1488	cds.evm.model.Chr4A.156	0.179867	0.849402	0.211758
		cds.evm.model.Chr11A.4456	cds.evm.model.Chr7A.4208	0.105989	0.82956	0.127765
		cds.evm.model.Chr11A.307	cds.evm.model.Chr7A.4412	0.118958	0.485292	0.245128
		cds.evm.model.Chr11A.1488	cds.evm.model.Chr8A.4631	0.167417	0.823959	0.203186
		cds.evm.model.Chr11A.1564	cds.evm.model.Chr8A.4678	0.418264	1.05347	0.397034
		cds.evm.model.Chr11A.4629	cds.evm.model.Chr9A.1198	0.142151	0.657323	0.216257
		cds.evm.model.Chr11A.4630	cds.evm.model.Chr9A.1197	0.182667	0.654325	0.279168
		cds.evm.model.Chr11A.4632	cds.evm.model.Chr9A.1192	0.0834192	0.823959	0.101242
		cds.evm.model.Chr11A.4633	cds.evm.model.Chr9A.1191	0.0508763	0.634858	0.0801381
		cds.evm.model.Chr1A.374	cds.evm.model.Chr5A.3038	0.259226	1.02948	0.251803
		cds.evm.model.Chr1A.2040	cds.evm.model.Chr5A.3299	0.562149	1.33215	0.421987
		cds.evm.model.Chr1A.5160	cds.evm.model.Chr5A.4308	0.201498	0.617332	0.326401
		cds.evm.model.Chr1A.4899	cds.evm.model.Chr7A.2763	0.0913579	0.698176	0.130852
		cds.evm.model.Chr1A.684	cds.evm.model.Chr7A.1135	0.219815	1.20286	0.182744
		cds.evm.model.Chr1A.701	cds.evm.model.Chr7A.1132	0.0537446	0.667827	0.0804768
		cds.evm.model.Chr1A.2040	cds.evm.model.Chr9A.102	0.51577	1.22087	0.422463
		cds.evm.model.Chr1A.426	cds.evm.model.Chr9A.2121	0.26789	0.938665	0.285395
		cds.evm.model.Chr1A.70	cds.evm.model.Chr9A.2605	0.251269	0.845518	0.297178
		cds.evm.model.Chr2A.3987	cds.evm.model.Chr4A.1564	0.0736828	0.478213	0.154079
		cds.evm.model.Chr2A.3988	cds.evm.model.Chr4A.1563	0.211048	1.13005	0.186759
		cds.evm.model.Chr2A.1021	cds.evm.model.Chr5A.5017	0.19861	0.694113	0.286135
		cds.evm.model.Chr2A.1341	cds.evm.model.Chr6A.1591	0.28859	1.20386	0.239721
		cds.evm.model.Chr2A.3039	cds.evm.model.Chr9A.102	0.25909	0.923905	0.280429
		cds.evm.model.Chr3A.4966	cds.evm.model.Chr4A.2464	0.197066	1.28059	0.153887
		cds.evm.model.Chr3A.4966	cds.evm.model.Chr5A.3836	0.131847	0.694801	0.189762
		cds.evm.model.Chr3A.5056	cds.evm.model.Chr5A.3778	0.118771	0.71278	0.166631
		cds.evm.model.Chr3A.5201	cds.evm.model.Chr5A.3692	0.206321	0.772274	0.267161
		cds.evm.model.Chr3A.5202	cds.evm.model.Chr5A.3690	0.121744	0.771043	0.157895
		cds.evm.model.Chr3A.5217	cds.evm.model.Chr5A.3685	0.396205	0.901607	0.439443
		cds.evm.model.Chr3A.5223	cds.evm.model.Chr5A.3681	0.123417	0.569208	0.216822
		cds.evm.model.Chr3A.5225	cds.evm.model.Chr5A.3678	0.0894341	0.790372	0.113155
		cds.evm.model.Chr3A.5230	cds.evm.model.Chr5A.3676	0.150265	0.615497	0.244136
		cds.evm.model.Chr3A.5232	cds.evm.model.Chr5A.3667	0.157757	0.737068	0.214033
		cds.evm.model.Chr3A.5233	cds.evm.model.Chr5A.3655	0.0630045	0.578185	0.108969
		cds.evm.model.Chr3A.5235	cds.evm.model.Chr5A.3652	0.217761	0.868722	0.250668
		cds.evm.model.Chr3A.5244	cds.evm.model.Chr5A.3645	0.005618	0.650493	0.00863654
		cds.evm.model.Chr3A.5245	cds.evm.model.Chr5A.3644	0.0771404	0.664985	0.116003
		cds.evm.model.Chr3A.5250	cds.evm.model.Chr5A.3639	0.263404	1.05311	0.25012
		cds.evm.model.Chr3A.5255	cds.evm.model.Chr5A.3636	0.128012	0.762313	0.167926
		cds.evm.model.Chr3A.5256	cds.evm.model.Chr5A.3635	0.167065	0.641019	0.260625
		cds.evm.model.Chr3A.5259	cds.evm.model.Chr5A.3630	0.161562	0.752598	0.214673
		cds.evm.model.Chr3A.5263	cds.evm.model.Chr5A.3627	0.169947	0.767003	0.221572
		cds.evm.model.Chr3A.5266	cds.evm.model.Chr5A.3626	0.160587	0.682508	0.235289
		cds.evm.model.Chr3A.5267	cds.evm.model.Chr5A.3625	0.127854	0.65159	0.196219
		cds.evm.model.Chr3A.5268	cds.evm.model.Chr5A.3621	0.112836	0.496238	0.227382
		cds.evm.model.Chr3A.5274	cds.evm.model.Chr5A.3619	0.167368	0.428	0.391048
		cds.evm.model.Chr3A.5291	cds.evm.model.Chr5A.3614	0.061067	0.669029	0.0912771
		cds.evm.model.Chr3A.5292	cds.evm.model.Chr5A.3613	0.153344	0.894792	0.171374
		cds.evm.model.Chr3A.5293	cds.evm.model.Chr5A.3612	0.0465721	0.460639	0.101103
		cds.evm.model.Chr3A.1251	cds.evm.model.Chr8A.4612	0.290243	0.915178	0.317144
		cds.evm.model.Chr3A.4350	cds.evm.model.Chr9A.1211	0.176816	0.937926	0.188518
		cds.evm.model.Chr4A.1082	cds.evm.model.Chr8A.3970	0.166586	0.753772	0.221003
		cds.evm.model.Chr4A.1101	cds.evm.model.Chr8A.4016	0.154224	0.565599	0.272674
		cds.evm.model.Chr4A.1442	cds.evm.model.Chr8A.4270	0.166232	0.46556	0.357057
		cds.evm.model.Chr4A.1443	cds.evm.model.Chr8A.4271	0.112078	0.632061	0.177322
		cds.evm.model.Chr4A.156	cds.evm.model.Chr8A.4631	0.138637	0.617432	0.224538
		cds.evm.model.Chr4A.181	cds.evm.model.Chr8A.4614	0.180353	0.834759	0.216054
		cds.evm.model.Chr5A.3038	cds.evm.model.Chr9A.344	0.237791	0.743901	0.319655
		cds.evm.model.Chr5A.3224	cds.evm.model.Chr9A.177	0.276648	0.697003	0.396911
		cds.evm.model.Chr5A.3299	cds.evm.model.Chr9A.102	0.144483	0.660317	0.218808
		cds.evm.model.Chr5A.2343	cds.evm.model.Chr9A.851	0.306199	1.22613	0.249727
		cds.evm.model.Chr6A.3825	cds.evm.model.Chr8A.3521	0.236377	2.10217	0.112445
		cds.evm.model.Chr6A.1683	cds.evm.model.Chr9A.536	0.21559	1.09551	0.196793
		cds.evm.model.Chr7A.3409	cds.evm.model.Chr7A.3679	0.0326234	0.0505626	0.645208
		cds.evm.model.Chr7A.1072	cds.evm.model.Chr9A.102	0.42069	3.75749	0.11196
		cds.evm.model.Chr7A.1163	cds.evm.model.Chr9A.177	0.310992	0.894122	0.347819
	Tandem duplications	cds.evm.model.Chr10A.1470	cds.evm.model.Chr10A.1471	0.0600386	0.0977152	0.614425
		cds.evm.model.Chr11A.4614	cds.evm.model.Chr11A.4615	0.0443082	0.025809	1.71677
		cds.evm.model.Chr1A.703	cds.evm.model.Chr1A.704	0.489223	1.23986	0.394579
		cds.evm.model.Chr3A.2424	cds.evm.model.Chr3A.2425	0.00244521	0.00618014	0.395656
		cds.evm.model.Chr3A.5202	cds.evm.model.Chr3A.5203	0.046158	0.176916	0.260903
		cds.evm.model.Chr3A.5251	cds.evm.model.Chr3A.5252	0.405918	2.89917	0.140012
		cds.evm.model.Chr3A.5280	cds.evm.model.Chr3A.5281	0.104517	0.134275	0.778375
		cds.evm.model.Chr3A.5281	cds.evm.model.Chr3A.5282	0.00559878	0.01326	0.42223
		cds.evm.model.Chr3A.5296	cds.evm.model.Chr3A.5297	0.107011	0.524236	0.204128
		cds.evm.model.Chr3A.5297	cds.evm.model.Chr3A.5298	0.00410438	0.0549212	0.0747322
		cds.evm.model.Chr6A.401	cds.evm.model.Chr6A.402	0.0377978	0.0672044	0.56243
		cds.evm.model.Chr6A.402	cds.evm.model.Chr6A.403	0.0199866	0.0338443	0.590546
		cds.evm.model.Chr6A.403	cds.evm.model.Chr6A.404	0.0220156	0.0216088	1.01883
		cds.evm.model.Chr6A.404	cds.evm.model.Chr6A.405	0.00625221	0.00677971	0.922194
		cds.evm.model.Chr9A.1026	cds.evm.model.Chr9A.1029	0.363676	1.68603	0.2157
		cds.evm.model.Chr9A.1029	cds.evm.model.Chr9A.1030	0.419121	1.71937	0.243764
		cds.evm.model.Chr9A.642	cds.evm.model.Chr9A.643	0.387373	0.932198	0.415548
		cds.evm.model.Chr9A.643	cds.evm.model.Chr9A.644	0.338916	0.647499	0.523424
		cds.evm.model.Chr9A.644	cds.evm.model.Chr9A.645	0.0953664	0.153072	0.623018
		cds.evm.model.Chr9A.647	cds.evm.model.Chr9A.648	0.126967	0.571678	0.222095
		cds.evm.model.Chr9A.648	cds.evm.model.Chr9A.649	0.153833	0.527837	0.29144
Rheum palmatum L.	Segmental duplications	Rh_pal_01G052650.1	Rh_pal_02G011840.1	0.201706	0.720183	0.280076
		Rh_pal_01G045700.1	Rh_pal_02G012980.1	0.290106	1.3978	0.207545
		Rh_pal_01G037620.1	Rh_pal_02G016060.1	0.214357	0.942098	0.227531
		Rh_pal_01G039080.1	Rh_pal_02G016900.1	0.3012	0.914959	0.329195
		Rh_pal_01G042570.1	Rh_pal_02G054700.1	0.231542	1.09673	0.21112
		Rh_pal_01G051140.1	Rh_pal_02G021850.1	0.201774	0.541266	0.372782
		Rh_pal_01G009580.1	Rh_pal_02G045810.1	0.220077	0.818648	0.268829
		Rh_pal_01G012220.1	Rh_pal_06G001690.1	0.271645	0.97151	0.279612
		Rh_pal_01G012220.1	Rh_pal_09G018910.1	0.233376	0.675763	0.345351
		Rh_pal_01G009580.1	Rh_pal_09G003540.1	0.514362	1.43086	0.359477
		Rh_pal_01G011950.1	Rh_pal_11G047200.1	0.293679	1.25949	0.233172
		Rh_pal_01G017730.1	Rh_pal_11G011850.1	0.100902	0.621955	0.162233
		Rh_pal_01G009580.1	Rh_pal_11G036550.1	0.176857	0.907595	0.194863
		Rh_pal_01G026540.1	Rh_pal_11G004560.1	0.22362	0.798447	0.280069
		Rh_pal_01G028030.1	Rh_pal_11G003820.1	0.111066	0.765993	0.144996
		Rh_pal_01G011950.1	Rh_pal_11G045130.1	0.311989	1.42695	0.218641
		Rh_pal_02G056860.1	Rh_pal_02G057130.1	0.0014627	0.00492613	0.296927
		Rh_pal_02G056030.1	Rh_pal_04G028290.1	0.19811	0.769084	0.257592
		Rh_pal_02G001900.1	Rh_pal_05G002580.1	0.238475	0.982095	0.242823
		Rh_pal_02G062460.1	Rh_pal_05G028180.1	0.243997	1.40747	0.173359
		Rh_pal_02G050300.1	Rh_pal_06G003420.1	0.252496	0.927718	0.272169
		Rh_pal_02G056860.1	Rh_pal_07G038180.1	0.228868	1.18171	0.193676
		Rh_pal_02G045810.1	Rh_pal_09G003540.1	0.536571	2.11838	0.253293
		Rh_pal_02G039860.1	Rh_pal_10G000630.1	0.214492	1.01245	0.211856
		Rh_pal_02G045810.1	Rh_pal_11G036550.1	0.231786	0.879965	0.263404
		Rh_pal_02G040900.1	Rh_pal_11G018620.1	0.303954	1.34485	0.226014
		Rh_pal_03G011610.1	Rh_pal_03G012670.1	0.0315353	0.0496505	0.635145
		Rh_pal_03G047120.1	Rh_pal_05G030010.1	0.227688	1.07437	0.211926
		Rh_pal_03G018060.1	Rh_pal_05G036720.1	0.241051	1.73609	0.138848
		Rh_pal_03G038170.1	Rh_pal_06G005730.1	0.266458	1.29448	0.205843
		Rh_pal_03G028590.1	Rh_pal_06G012620.1	0.15671	0.823959	0.190192
		Rh_pal_03G024390.1	Rh_pal_06G009920.1	0.205391	1.25746	0.163339
		Rh_pal_03G004460.1	Rh_pal_07G044790.1	0.152022	0.675403	0.225083
		Rh_pal_03G004620.1	Rh_pal_07G044490.1	0.200063	0.816165	0.245125
		Rh_pal_03G004620.1	Rh_pal_08G011130.1	0.271807	1.02812	0.264372
		Rh_pal_03G004670.1	Rh_pal_08G011010.1	0.314323	1.06538	0.295033
		Rh_pal_03G020920.1	Rh_pal_09G000240.1	0.270933	1.37366	0.197234
		Rh_pal_03G004620.1	Rh_pal_10G038790.1	0.233225	1.13741	0.20505
		Rh_pal_03G004670.1	Rh_pal_10G038840.1	0.302005	0.985461	0.306461
		Rh_pal_03G028590.1	Rh_pal_10G010360.2	0.171631	0.895263	0.19171
		Rh_pal_04G040490.1	Rh_pal_07G029380.1	0.288363	2.32088	0.124247
		Rh_pal_04G008500.1	Rh_pal_09G001590.1	0.155578	0.889321	0.17494
		Rh_pal_04G001340.1	Rh_pal_09G006380.1	0.132479	1.08845	0.121713
		Rh_pal_04G040490.1	Rh_pal_10G003710.1	0.366363	2.67643	0.136885
		Rh_pal_04G030410.1	Rh_pal_11G037100.1	0.301716	1.26896	0.237766
		Rh_pal_05G032400.1	Rh_pal_08G040240.1	0.236918	0.608777	0.389169
		Rh_pal_06G012620.1	Rh_pal_08G044150.1	0.20615	1.02802	0.200531
		Rh_pal_06G008990.1	Rh_pal_09G028070.1	0.309943	1.13031	0.27421
		Rh_pal_06G001040.1	Rh_pal_09G018210.1	0.135627	0.698089	0.194283
		Rh_pal_06G001690.1	Rh_pal_09G018910.1	0.240115	0.565571	0.424554
		Rh_pal_06G000490.1	Rh_pal_09G017340.1	0.423973	1.36692	0.310167
		Rh_pal_06G003420.1	Rh_pal_09G020660.1	0.22857	0.682779	0.334764
		Rh_pal_06G012620.1	Rh_pal_10G010360.2	0.18388	0.838366	0.219331
		Rh_pal_06G020400.1	Rh_pal_10G043220.1	0.188785	1.15792	0.163038
		Rh_pal_06G026810.1	Rh_pal_11G051570.1	0.342883	1.11718	0.306919
		Rh_pal_06G021730.1	Rh_pal_11G050080.1	0.293232	0.898177	0.326475
		Rh_pal_06G000490.1	Rh_pal_11G034090.1	0.475253	1.6897	0.281264
		Rh_pal_06G001040.1	Rh_pal_11G032580.1	0.372455	1.75776	0.211891
		Rh_pal_07G044490.1	Rh_pal_08G011130.1	0.26111	0.848882	0.307592
		Rh_pal_07G044790.1	Rh_pal_08G011650.1	0.189367	0.881254	0.214884
		Rh_pal_07G018370.1	Rh_pal_09G035680.1	0.340559	1.21385	0.280561
		Rh_pal_07G020910.1	Rh_pal_09G013170.1	0.186114	0.925545	0.201086
		Rh_pal_07G020910.1	Rh_pal_10G003710.1	0.184018	0.946494	0.19442
		Rh_pal_07G044490.1	Rh_pal_10G038790.1	0.249602	1.01282	0.246443
		Rh_pal_07G029380.1	Rh_pal_10G003710.1	0.352024	3.73377	0.0942813
		Rh_pal_08G020660.1	Rh_pal_09G004390.1	0.222825	0.818536	0.272224
		Rh_pal_08G023910.1	Rh_pal_10G050370.1	0.165991	1.03995	0.159614
		Rh_pal_08G026010.1	Rh_pal_10G052250.1	0.278602	0.766403	0.363519
		Rh_pal_08G026940.1	Rh_pal_10G051260.1	0.228848	1.62039	0.14123
		Rh_pal_08G011010.1	Rh_pal_10G038840.1	0.196228	0.774407	0.253392
		Rh_pal_08G011130.1	Rh_pal_10G038790.1	0.230887	0.843207	0.27382
		Rh_pal_09G000390.1	Rh_pal_10G020050.1	0.347289	0.64985	0.534415
		Rh_pal_09G000580.1	Rh_pal_10G020540.1	0.158756	0.838557	0.189321
		Rh_pal_09G004390.1	Rh_pal_10G032400.1	0.169235	0.816724	0.207212
		Rh_pal_09G011150.1	Rh_pal_10G007680.1	0.148723	0.818739	0.181649
		Rh_pal_09G013170.1	Rh_pal_10G003710.1	0.130258	0.690367	0.188679
		Rh_pal_09G013760.1	Rh_pal_10G002750.1	0.133424	1.04845	0.127258
		Rh_pal_09G002170.1	Rh_pal_11G000500.1	0.199183	0.573842	0.347105
		Rh_pal_09G017340.1	Rh_pal_11G034090.1	0.252414	1.50779	0.167407
		Rh_pal_09G018210.1	Rh_pal_11G032580.1	0.390893	1.28427	0.30437
		Rh_pal_10G000270.1	Rh_pal_10G017140.1	0.159366	0.897387	0.177589
		Rh_pal_10G000270.1	Rh_pal_10G012840.1	0.133291	0.662078	0.201322
		Rh_pal_10G000630.1	Rh_pal_10G012550.1	0.209615	0.823959	0.2544
		Rh_pal_10G028170.1	Rh_pal_10G028320.1	0.00105634	0.00330034	0.32007
		Rh_pal_10G012550.1	Rh_pal_10G017650.1	0.183109	1.10365	0.165912
		Rh_pal_10G012840.1	Rh_pal_10G017140.1	0.173842	0.755907	0.229977
		Rh_pal_11G045130.1	Rh_pal_11G047200.1	0.00517541	0.0109892	0.470954
	Tandem duplications	Rh_pal_02G012020.1	Rh_pal_02G012110.1	0.156342	0.448193	0.348828
		Rh_pal_02G046290.1	Rh_pal_02G046300.1	0.606419	NaN	NaN

## Sheet: Table S6
Table S6 Collinearity analysis of Rheum L. species
Rheum palmatum L.	Rheum tanguticum Maxim.ex Balf.		Rheum offcinale Baill.
Rhp-Rh_pal_01G039080.1	Rtan-RtanChr1G00049690.1	Rtan-RtanChr1G00044740.1	Rob-evm.model.Chr10A.4616
Rhp-Rh_pal_01G052650.1	Rtan-RtanChr1G00052980.1	Rtan-RtanChr1G00048780.1	Rob-evm.model.Chr10A.4991
Rhp-Rh_pal_01G042570.1	Rtan-RtanChr1G00007990.1	Rtan-RtanChr1G00049690.1	Rob-evm.model.Chr10A.5080
Rhp-Rh_pal_01G045700.1	Rtan-RtanChr1G00051840.1	Rtan-RtanChr1G00050200.1	Rob-evm.model.Chr10A.5148
Rhp-Rh_pal_01G012220.1	Rtan-RtanChr11G00538070.1	Rtan-RtanChr1G00051840.1	Rob-evm.model.Chr10A.5315
Rhp-Rh_pal_01G042570.1	Rtan-RtanChr2G00074940.1	Rtan-RtanChr1G00052720.1	Rob-evm.model.Chr10A.5408
Rhp-Rh_pal_01G026540.1	Rtan-RtanChr2G00092170.1	Rtan-RtanChr1G00052980.1	Rob-evm.model.Chr10A.5431
Rhp-Rh_pal_01G004610.1	Rtan-RtanChr2G00066560.1	Rtan-RtanChr1G00053880.1	Rob-evm.model.Chr10A.5526
Rhp-Rh_pal_01G002030.1	Rtan-RtanChr2G00116460.1	Rtan-RtanChr1G00056600.1	Rob-evm.model.Chr10A.5837
Rhp-Rh_pal_01G004560.1	Rtan-RtanChr2G00114040.1	Rtan-RtanChr1G00059740.1	Rob-evm.model.Chr10A.6166
Rhp-Rh_pal_01G004590.1	Rtan-RtanChr2G00113970.1	Rtan-RtanChr1G00001430.1	Rob-evm.model.Chr10A.147
Rhp-Rh_pal_01G004760.1	Rtan-RtanChr2G00113720.1	Rtan-RtanChr1G00005950.1	Rob-evm.model.Chr10A.617
Rhp-Rh_pal_01G009580.1	Rtan-RtanChr2G00109560.1	Rtan-RtanChr1G00031710.1	Rob-evm.model.Chr10A.3411
Rhp-Rh_pal_01G011950.1	Rtan-RtanChr2G00107200.1	Rtan-RtanChr1G00043310.1	Rob-evm.model.Chr10A.4476
Rhp-Rh_pal_01G012220.1	Rtan-RtanChr2G00106970.1	Rtan-RtanChr1G00012090.1	Rob-evm.model.Chr10A.2619
Rhp-Rh_pal_01G017730.1	Rtan-RtanChr2G00101580.1	Rtan-RtanChr1G00023120.1	Rob-evm.model.Chr10A.1366
Rhp-Rh_pal_01G050010.1	Rtan-RtanChr2G00066560.1	Rtan-RtanChr1G00020840.1	Rob-evm.model.Chr10A.1531
Rhp-Rh_pal_01G051140.1	Rtan-RtanChr2G00065610.1	Rtan-RtanChr1G00020710.1	Rob-evm.model.Chr10A.1542
Rhp-Rh_pal_01G052650.1	Rtan-RtanChr2G00063990.1	Rtan-RtanChr1G00017090.1	Rob-evm.model.Chr10A.1883
Rhp-Rh_pal_01G036780.1	Rtan-RtanChr2G00080820.1	Rtan-RtanChr1G00016530.1	Rob-evm.model.Chr10A.1931
Rhp-Rh_pal_01G037620.1	Rtan-RtanChr2G00079920.1	Rtan-RtanChr1G00007990.1	Rob-evm.model.Chr10A.732
Rhp-Rh_pal_01G038360.1	Rtan-RtanChr2G00079260.1	Rtan-RtanChr1G00035700.1	Rob-evm.model.Chr10A.3840
Rhp-Rh_pal_01G042740.1	Rtan-RtanChr2G00074360.1	Rtan-RtanChr2G00063990.1	Rob-evm.model.Chr10A.5431
Rhp-Rh_pal_01G045700.1	Rtan-RtanChr2G00071180.1	Rtan-RtanChr2G00064790.1	Rob-evm.model.Chr10A.5526
Rhp-Rh_pal_01G033940.1	Rtan-RtanChr2G00083650.1	Rtan-RtanChr2G00071180.1	Rob-evm.model.Chr10A.5315
Rhp-Rh_pal_01G028030.1	Rtan-RtanChr2G00090620.1	Rtan-RtanChr2G00074940.1	Rob-evm.model.Chr10A.732
Rhp-Rh_pal_01G021170.1	Rtan-RtanChr2G00098370.1	Rtan-RtanChr2G00079920.1	Rob-evm.model.Chr10A.4991
Rhp-Rh_pal_01G011950.1	Rtan-RtanChr5G00272120.1	Rtan-RtanChr2G00065610.1	Rob-evm.model.Chr10A.4476
Rhp-Rh_pal_01G017730.1	Rtan-RtanChr5G00235880.1	Rtan-RtanChr7G00375040.1	Rob-evm.model.Chr10A.6307
Rhp-Rh_pal_01G026540.1	Rtan-RtanChr5G00229270.1	Rtan-RtanChr7G00348460.1	Rob-evm.model.Chr10A.147
Rhp-Rh_pal_01G028030.1	Rtan-RtanChr5G00228530.1	Rtan-RtanChr10G00484410.1	Rob-evm.model.Chr11A.1488
Rhp-Rh_pal_01G012220.1	Rtan-RtanChr8G00397140.1	Rtan-RtanChr11G00548460.1	Rob-evm.model.Chr11A.4611
Rhp-Rh_pal_02G016060.1	Rtan-RtanChr1G00048780.1	Rtan-RtanChr3G00119750.1	Rob-evm.model.Chr11A.2985
Rhp-Rh_pal_02G016900.1	Rtan-RtanChr1G00049690.1	Rtan-RtanChr3G00120440.1	Rob-evm.model.Chr11A.2732
Rhp-Rh_pal_02G003110.1	Rtan-RtanChr1G00059740.1	Rtan-RtanChr3G00127890.1	Rob-evm.model.Chr11A.2064
Rhp-Rh_pal_02G056860.1	Rtan-RtanChr1G00005950.1	Rtan-RtanChr6G00319840.1	Rob-evm.model.Chr11A.657
Rhp-Rh_pal_02G032830.1	Rtan-RtanChr1G00031710.1	Rtan-RtanChr6G00321550.1	Rob-evm.model.Chr11A.852
Rhp-Rh_pal_02G039860.1	Rtan-RtanChr1G00023120.1	Rtan-RtanChr6G00314990.1	Rob-evm.model.Chr11A.1016
Rhp-Rh_pal_02G041860.1	Rtan-RtanChr1G00020840.1	Rtan-RtanChr6G00305930.1	Rob-evm.model.Chr11A.2182
Rhp-Rh_pal_02G041990.1	Rtan-RtanChr1G00020710.1	Rtan-RtanChr6G00313270.1	Rob-evm.model.Chr11A.1488
Rhp-Rh_pal_02G045810.1	Rtan-RtanChr1G00017090.1	Rtan-RtanChr6G00278770.1	Rob-evm.model.Chr11A.4667
Rhp-Rh_pal_02G046290.1	Rtan-RtanChr1G00016530.1	Rtan-RtanChr6G00301830.1	Rob-evm.model.Chr11A.2505
Rhp-Rh_pal_02G050300.1	Rtan-RtanChr1G00012090.1	Rtan-RtanChr6G00300890.1	Rob-evm.model.Chr11A.2594
Rhp-Rh_pal_02G054700.1	Rtan-RtanChr1G00007990.1	Rtan-RtanChr6G00299380.1	Rob-evm.model.Chr11A.2732
Rhp-Rh_pal_02G056030.1	Rtan-RtanChr1G00006790.1	Rtan-RtanChr6G00298790.1	Rob-evm.model.Chr11A.2788
Rhp-Rh_pal_02G057130.1	Rtan-RtanChr1G00005950.1	Rtan-RtanChr6G00297680.1	Rob-evm.model.Chr11A.2919
Rhp-Rh_pal_02G062460.1	Rtan-RtanChr1G00001430.1	Rtan-RtanChr6G00295830.1	Rob-evm.model.Chr11A.3055
Rhp-Rh_pal_02G006760.1	Rtan-RtanChr1G00056600.1	Rtan-RtanChr6G00290760.1	Rob-evm.model.Chr11A.3441
Rhp-Rh_pal_02G008700.1	Rtan-RtanChr1G00055030.1	Rtan-RtanChr6G00327360.1	Rob-evm.model.Chr11A.156
Rhp-Rh_pal_02G011840.1	Rtan-RtanChr1G00052980.1	Rtan-RtanChr6G00306730.1	Rob-evm.model.Chr11A.2064
Rhp-Rh_pal_02G012020.1	Rtan-RtanChr1G00052720.1	Rtan-RtanChr6G00318490.1	Rob-evm.model.Chr11A.852
Rhp-Rh_pal_02G012770.1	Rtan-RtanChr1G00051990.1	Rtan-RtanChr6G00314610.1	Rob-evm.model.Chr11A.939
Rhp-Rh_pal_02G012980.1	Rtan-RtanChr1G00051840.1	Rtan-RtanChr6G00314510.1	Rob-evm.model.Chr11A.949
Rhp-Rh_pal_02G015510.1	Rtan-RtanChr1G00050200.1	Rtan-RtanChr7G00329340.1	Rob-evm.model.Chr11A.1488
Rhp-Rh_pal_02G020450.1	Rtan-RtanChr1G00044740.1	Rtan-RtanChr11G00537540.1	Rob-evm.model.Chr1A.2040
Rhp-Rh_pal_02G028850.1	Rtan-RtanChr1G00035700.1	Rtan-RtanChr11G00558610.1	Rob-evm.model.Chr1A.426
Rhp-Rh_pal_02G029920.1	Rtan-RtanChr1G00034610.1	Rtan-RtanChr11G00539250.1	Rob-evm.model.Chr1A.481
Rhp-Rh_pal_02G021850.1	Rtan-RtanChr1G00043310.1	Rtan-RtanChr11G00539730.1	Rob-evm.model.Chr1A.374
Rhp-Rh_pal_02G050930.1	Rtan-RtanChr1G00011490.1	Rtan-RtanChr11G00563810.1	Rob-evm.model.Chr1A.70
Rhp-Rh_pal_02G056860.1	Rtan-RtanChr10G00491260.1	Rtan-RtanChr2G00107200.1	Rob-evm.model.Chr1A.684
Rhp-Rh_pal_02G050300.1	Rtan-RtanChr11G00539730.1	Rtan-RtanChr2G00113970.1	Rob-evm.model.Chr1A.839
Rhp-Rh_pal_02G021850.1	Rtan-RtanChr2G00065610.1	Rtan-RtanChr2G00090620.1	Rob-evm.model.Chr1A.4899
Rhp-Rh_pal_02G054700.1	Rtan-RtanChr2G00074940.1	Rtan-RtanChr5G00274910.1	Rob-evm.model.Chr1A.374
Rhp-Rh_pal_02G045810.1	Rtan-RtanChr2G00109560.1	Rtan-RtanChr5G00272120.1	Rob-evm.model.Chr1A.684
Rhp-Rh_pal_02G011840.1	Rtan-RtanChr2G00063990.1	Rtan-RtanChr5G00269270.1	Rob-evm.model.Chr1A.997
Rhp-Rh_pal_02G012980.1	Rtan-RtanChr2G00071180.1	Rtan-RtanChr5G00268890.1	Rob-evm.model.Chr1A.1045
Rhp-Rh_pal_02G056030.1	Rtan-RtanChr4G00200960.1	Rtan-RtanChr5G00267710.1	Rob-evm.model.Chr1A.1179
Rhp-Rh_pal_02G001900.1	Rtan-RtanChr7G00375040.1	Rtan-RtanChr5G00264820.1	Rob-evm.model.Chr1A.1549
Rhp-Rh_pal_02G062460.1	Rtan-RtanChr7G00348460.1	Rtan-RtanChr5G00264340.1	Rob-evm.model.Chr1A.1625
Rhp-Rh_pal_02G017690.1	Rtan-RtanChr9G00478320.1	Rtan-RtanChr5G00262170.1	Rob-evm.model.Chr1A.1882
Rhp-Rh_pal_03G004460.1	Rtan-RtanChr10G00484410.1	Rtan-RtanChr5G00242680.1	Rob-evm.model.Chr1A.3678
Rhp-Rh_pal_03G053060.1	Rtan-RtanChr10G00500040.1	Rtan-RtanChr5G00229270.1	Rob-evm.model.Chr1A.4837
Rhp-Rh_pal_03G038170.1	Rtan-RtanChr11G00541660.1	Rtan-RtanChr5G00228840.1	Rob-evm.model.Chr1A.4868
Rhp-Rh_pal_03G028590.1	Rtan-RtanChr11G00548460.1	Rtan-RtanChr5G00228530.1	Rob-evm.model.Chr1A.4899
Rhp-Rh_pal_03G024390.1	Rtan-RtanChr11G00545810.1	Rtan-RtanChr5G00235880.1	Rob-evm.model.Chr1A.4203
Rhp-Rh_pal_03G004620.1	Rtan-RtanChr3G00131850.1	Rtan-RtanChr5G00225640.1	Rob-evm.model.Chr1A.5160
Rhp-Rh_pal_03G004620.1	Rtan-RtanChr6G00314510.1	Rtan-RtanChr5G00277570.1	Rob-evm.model.Chr1A.70
Rhp-Rh_pal_03G004670.1	Rtan-RtanChr6G00314610.1	Rtan-RtanChr5G00257350.1	Rob-evm.model.Chr1A.2343
Rhp-Rh_pal_03G004460.1	Rtan-RtanChr7G00329340.1	Rtan-RtanChr5G00257230.1	Rob-evm.model.Chr1A.2360
Rhp-Rh_pal_03G004620.1	Rtan-RtanChr7G00329560.1	Rtan-RtanChr8G00396460.1	Rob-evm.model.Chr1A.2040
Rhp-Rh_pal_03G004670.1	Rtan-RtanChr7G00329600.1	Rtan-RtanChr8G00385250.1	Rob-evm.model.Chr1A.5160
Rhp-Rh_pal_03G012670.1	Rtan-RtanChr9G00439570.1	Rtan-RtanChr8G00399510.1	Rob-evm.model.Chr1A.374
Rhp-Rh_pal_03G014880.1	Rtan-RtanChr9G00441440.1	Rtan-RtanChr1G00016530.1	Rob-evm.model.Chr2A.2934
Rhp-Rh_pal_03G018060.1	Rtan-RtanChr9G00444660.1	Rtan-RtanChr11G00537540.1	Rob-evm.model.Chr2A.3039
Rhp-Rh_pal_03G020920.1	Rtan-RtanChr9G00447060.1	Rtan-RtanChr4G00175170.1	Rob-evm.model.Chr2A.200
Rhp-Rh_pal_03G024390.1	Rtan-RtanChr9G00451560.1	Rtan-RtanChr4G00175530.1	Rob-evm.model.Chr2A.240
Rhp-Rh_pal_03G009430.1	Rtan-RtanChr9G00437250.1	Rtan-RtanChr4G00185330.1	Rob-evm.model.Chr2A.1271
Rhp-Rh_pal_03G038170.1	Rtan-RtanChr9G00467710.1	Rtan-RtanChr4G00202560.1	Rob-evm.model.Chr2A.2934
Rhp-Rh_pal_03G050210.1	Rtan-RtanChr9G00478320.1	Rtan-RtanChr4G00223680.1	Rob-evm.model.Chr2A.3962
Rhp-Rh_pal_03G051960.1	Rtan-RtanChr9G00479910.1	Rtan-RtanChr5G00264820.1	Rob-evm.model.Chr2A.2948
Rhp-Rh_pal_03G053060.1	Rtan-RtanChr9G00480580.1	Rtan-RtanChr8G00380910.1	Rob-evm.model.Chr2A.200
Rhp-Rh_pal_03G054750.1	Rtan-RtanChr9G00481920.1	Rtan-RtanChr11G00548460.1	Rob-evm.model.Chr3A.4350
Rhp-Rh_pal_03G029860.1	Rtan-RtanChr9G00459650.1	Rtan-RtanChr3G00162450.1	Rob-evm.model.Chr3A.4263
Rhp-Rh_pal_03G030340.1	Rtan-RtanChr9G00459200.1	Rtan-RtanChr3G00163290.1	Rob-evm.model.Chr3A.4350
Rhp-Rh_pal_03G011610.1	Rtan-RtanChr9G00439570.1	Rtan-RtanChr3G00165670.1	Rob-evm.model.Chr3A.4591
Rhp-Rh_pal_04G028290.1	Rtan-RtanChr1G00006790.1	Rtan-RtanChr3G00169410.1	Rob-evm.model.Chr3A.4966
Rhp-Rh_pal_04G001340.1	Rtan-RtanChr4G00175170.1	Rtan-RtanChr3G00170280.1	Rob-evm.model.Chr3A.5056
Rhp-Rh_pal_04G001710.1	Rtan-RtanChr4G00175530.1	Rtan-RtanChr3G00172220.1	Rob-evm.model.Chr3A.5267
Rhp-Rh_pal_04G012830.1	Rtan-RtanChr4G00185330.1	Rtan-RtanChr3G00172860.1	Rob-evm.model.Chr3A.5312
Rhp-Rh_pal_04G045560.1	Rtan-RtanChr4G00219910.1	Rtan-RtanChr3G00119750.1	Rob-evm.model.Chr3A.157
Rhp-Rh_pal_04G038320.1	Rtan-RtanChr4G00212040.1	Rtan-RtanChr3G00120440.1	Rob-evm.model.Chr3A.242
Rhp-Rh_pal_04G028290.1	Rtan-RtanChr4G00200960.1	Rtan-RtanChr3G00124560.1	Rob-evm.model.Chr3A.641
Rhp-Rh_pal_04G030240.1	Rtan-RtanChr4G00202560.1	Rtan-RtanChr3G00127890.1	Rob-evm.model.Chr3A.919
Rhp-Rh_pal_04G031860.1	Rtan-RtanChr4G00204540.1	Rtan-RtanChr3G00128570.1	Rob-evm.model.Chr3A.1014
Rhp-Rh_pal_04G038320.1	Rtan-RtanChr4G00224650.1	Rtan-RtanChr3G00154240.1	Rob-evm.model.Chr3A.3318
Rhp-Rh_pal_04G040490.1	Rtan-RtanChr4G00223680.1	Rtan-RtanChr3G00137500.1	Rob-evm.model.Chr3A.1935
Rhp-Rh_pal_04G030410.1	Rtan-RtanChr5G00264820.1	Rtan-RtanChr3G00138930.1	Rob-evm.model.Chr3A.2059
Rhp-Rh_pal_04G001340.1	Rtan-RtanChr8G00380910.1	Rtan-RtanChr3G00157310.1	Rob-evm.model.Chr3A.3590
Rhp-Rh_pal_05G040840.1	Rtan-RtanChr1G00020710.1	Rtan-RtanChr3G00172220.1	Rob-evm.model.Chr3A.3542
Rhp-Rh_pal_05G028180.1	Rtan-RtanChr1G00001430.1	Rtan-RtanChr6G00306730.1	Rob-evm.model.Chr3A.919
Rhp-Rh_pal_05G005430.1	Rtan-RtanChr1G00059740.1	Rtan-RtanChr6G00299380.1	Rob-evm.model.Chr3A.242
Rhp-Rh_pal_05G032400.1	Rtan-RtanChr6G00282190.1	Rtan-RtanChr6G00297680.1	Rob-evm.model.Chr3A.52
Rhp-Rh_pal_05G002100.1	Rtan-RtanChr7G00375500.1	Rtan-RtanChr7G00329600.1	Rob-evm.model.Chr3A.1251
Rhp-Rh_pal_05G002580.1	Rtan-RtanChr7G00375040.1	Rtan-RtanChr8G00392650.1	Rob-evm.model.Chr3A.5239
Rhp-Rh_pal_05G005430.1	Rtan-RtanChr7G00372770.1	Rtan-RtanChr8G00392910.1	Rob-evm.model.Chr3A.5267
Rhp-Rh_pal_05G006700.1	Rtan-RtanChr7G00371650.1	Rtan-RtanChr8G00391220.1	Rob-evm.model.Chr3A.5056
Rhp-Rh_pal_05G028180.1	Rtan-RtanChr7G00348460.1	Rtan-RtanChr8G00388380.1	Rob-evm.model.Chr3A.4591
Rhp-Rh_pal_05G032400.1	Rtan-RtanChr7G00343720.1	Rtan-RtanChr8G00392910.1	Rob-evm.model.Chr3A.3542
Rhp-Rh_pal_05G034710.1	Rtan-RtanChr7G00341820.1	Rtan-RtanChr8G00392650.1	Rob-evm.model.Chr3A.3590
Rhp-Rh_pal_05G034840.1	Rtan-RtanChr7G00341680.1	Rtan-RtanChr10G00484410.1	Rob-evm.model.Chr4A.156
Rhp-Rh_pal_05G035070.1	Rtan-RtanChr7G00341500.1	Rtan-RtanChr10G00486100.1	Rob-evm.model.Chr4A.328
Rhp-Rh_pal_05G036720.1	Rtan-RtanChr7G00339970.1	Rtan-RtanChr10G00490410.1	Rob-evm.model.Chr4A.737
Rhp-Rh_pal_05G040530.1	Rtan-RtanChr7G00336760.1	Rtan-RtanChr10G00490620.1	Rob-evm.model.Chr4A.748
Rhp-Rh_pal_05G036720.1	Rtan-RtanChr9G00444660.1	Rtan-RtanChr10G00491260.1	Rob-evm.model.Chr4A.801
Rhp-Rh_pal_06G003420.1	Rtan-RtanChr1G00012090.1	Rtan-RtanChr10G00494550.1	Rob-evm.model.Chr4A.1101
Rhp-Rh_pal_06G007690.1	Rtan-RtanChr11G00543490.1	Rtan-RtanChr10G00500040.1	Rob-evm.model.Chr4A.1568
Rhp-Rh_pal_06G009920.1	Rtan-RtanChr11G00545810.1	Rtan-RtanChr10G00507690.1	Rob-evm.model.Chr4A.2187
Rhp-Rh_pal_06G011310.1	Rtan-RtanChr11G00546880.1	Rtan-RtanChr10G00510790.1	Rob-evm.model.Chr4A.2464
Rhp-Rh_pal_06G011890.1	Rtan-RtanChr11G00547460.1	Rtan-RtanChr10G00513930.1	Rob-evm.model.Chr4A.2815
Rhp-Rh_pal_06G011900.1	Rtan-RtanChr11G00547470.1	Rtan-RtanChr10G00529670.1	Rob-evm.model.Chr4A.4488
Rhp-Rh_pal_06G012170.1	Rtan-RtanChr11G00547720.1	Rtan-RtanChr3G00169410.1	Rob-evm.model.Chr4A.2464
Rhp-Rh_pal_06G012620.1	Rtan-RtanChr11G00548460.1	Rtan-RtanChr3G00131850.1	Rob-evm.model.Chr4A.181
Rhp-Rh_pal_06G013740.1	Rtan-RtanChr11G00549880.1	Rtan-RtanChr7G00329340.1	Rob-evm.model.Chr4A.156
Rhp-Rh_pal_06G016030.1	Rtan-RtanChr11G00552270.1	Rtan-RtanChr7G00329560.1	Rob-evm.model.Chr4A.181
Rhp-Rh_pal_06G020400.1	Rtan-RtanChr11G00556970.1	Rtan-RtanChr7G00335450.1	Rob-evm.model.Chr4A.1101
Rhp-Rh_pal_06G021440.1	Rtan-RtanChr11G00558220.1	Rtan-RtanChr1G00012090.1	Rob-evm.model.Chr5A.3038
Rhp-Rh_pal_06G021730.1	Rtan-RtanChr11G00558610.1	Rtan-RtanChr11G00539730.1	Rob-evm.model.Chr5A.3038
Rhp-Rh_pal_06G022310.1	Rtan-RtanChr11G00559220.1	Rtan-RtanChr11G00538070.1	Rob-evm.model.Chr5A.3224
Rhp-Rh_pal_06G026810.1	Rtan-RtanChr11G00563810.1	Rtan-RtanChr11G00537540.1	Rob-evm.model.Chr5A.3299
Rhp-Rh_pal_06G030650.4	Rtan-RtanChr11G00568240.1	Rtan-RtanChr2G00106970.1	Rob-evm.model.Chr5A.3224
Rhp-Rh_pal_06G001040.1	Rtan-RtanChr11G00537540.1	Rtan-RtanChr3G00154240.1	Rob-evm.model.Chr5A.5099
Rhp-Rh_pal_06G001690.1	Rtan-RtanChr11G00538070.1	Rtan-RtanChr3G00165670.1	Rob-evm.model.Chr5A.4038
Rhp-Rh_pal_06G002940.1	Rtan-RtanChr11G00539250.1	Rtan-RtanChr3G00170280.1	Rob-evm.model.Chr5A.3778
Rhp-Rh_pal_06G003420.1	Rtan-RtanChr11G00539730.1	Rtan-RtanChr3G00169410.1	Rob-evm.model.Chr5A.3836
Rhp-Rh_pal_06G005730.1	Rtan-RtanChr11G00541660.1	Rtan-RtanChr3G00172220.1	Rob-evm.model.Chr5A.3625
Rhp-Rh_pal_06G035050.1	Rtan-RtanChr11G00569990.1	Rtan-RtanChr4G00175170.1	Rob-evm.model.Chr5A.4750
Rhp-Rh_pal_06G035120.1	Rtan-RtanChr11G00570130.1	Rtan-RtanChr5G00225640.1	Rob-evm.model.Chr5A.4308
Rhp-Rh_pal_06G036540.1	Rtan-RtanChr11G00576580.1	Rtan-RtanChr5G00274910.1	Rob-evm.model.Chr5A.3038
Rhp-Rh_pal_06G012620.1	Rtan-RtanChr3G00163290.1	Rtan-RtanChr8G00399510.1	Rob-evm.model.Chr5A.3038
Rhp-Rh_pal_06G001040.1	Rtan-RtanChr4G00203990.1	Rtan-RtanChr8G00397140.1	Rob-evm.model.Chr5A.3224
Rhp-Rh_pal_06G026810.1	Rtan-RtanChr5G00277570.1	Rtan-RtanChr8G00396460.1	Rob-evm.model.Chr5A.3299
Rhp-Rh_pal_06G003420.1	Rtan-RtanChr5G00274910.1	Rtan-RtanChr8G00395600.1	Rob-evm.model.Chr5A.3366
Rhp-Rh_pal_06G011310.1	Rtan-RtanChr6G00278770.1	Rtan-RtanChr8G00395070.1	Rob-evm.model.Chr5A.3414
Rhp-Rh_pal_06G012620.1	Rtan-RtanChr6G00279150.1	Rtan-RtanChr8G00392910.1	Rob-evm.model.Chr5A.3625
Rhp-Rh_pal_06G003420.1	Rtan-RtanChr8G00399510.1	Rtan-RtanChr8G00392650.1	Rob-evm.model.Chr5A.3649
Rhp-Rh_pal_06G001040.1	Rtan-RtanChr8G00396460.1	Rtan-RtanChr8G00392520.1	Rob-evm.model.Chr5A.3669
Rhp-Rh_pal_06G001690.1	Rtan-RtanChr8G00397140.1	Rtan-RtanChr8G00391660.1	Rob-evm.model.Chr5A.3727
Rhp-Rh_pal_06G000490.1	Rtan-RtanChr8G00395600.1	Rtan-RtanChr8G00391510.1	Rob-evm.model.Chr5A.3746
Rhp-Rh_pal_06G005730.1	Rtan-RtanChr9G00467710.1	Rtan-RtanChr8G00391220.1	Rob-evm.model.Chr5A.3778
Rhp-Rh_pal_07G034830.1	Rtan-RtanChr10G00494550.1	Rtan-RtanChr8G00388380.1	Rob-evm.model.Chr5A.4038
Rhp-Rh_pal_07G038180.1	Rtan-RtanChr10G00491260.1	Rtan-RtanChr8G00385250.1	Rob-evm.model.Chr5A.4308
Rhp-Rh_pal_07G038880.1	Rtan-RtanChr10G00490410.1	Rtan-RtanChr8G00382970.1	Rob-evm.model.Chr5A.4535
Rhp-Rh_pal_07G043180.1	Rtan-RtanChr10G00486100.1	Rtan-RtanChr8G00380910.1	Rob-evm.model.Chr5A.4750
Rhp-Rh_pal_07G044790.1	Rtan-RtanChr10G00484410.1	Rtan-RtanChr8G00379080.1	Rob-evm.model.Chr5A.4928
Rhp-Rh_pal_07G020910.1	Rtan-RtanChr10G00510790.1	Rtan-RtanChr8G00377550.1	Rob-evm.model.Chr5A.5099
Rhp-Rh_pal_07G023540.1	Rtan-RtanChr10G00507690.1	Rtan-RtanChr8G00377330.1	Rob-evm.model.Chr5A.5124
Rhp-Rh_pal_07G003300.1	Rtan-RtanChr10G00529670.1	Rtan-RtanChr8G00377150.1	Rob-evm.model.Chr5A.5139
Rhp-Rh_pal_07G017580.1	Rtan-RtanChr10G00513930.1	Rtan-RtanChr11G00541660.1	Rob-evm.model.Chr6A.1683
Rhp-Rh_pal_07G013920.1	Rtan-RtanChr10G00517360.1	Rtan-RtanChr9G00451560.1	Rob-evm.model.Chr6A.3148
Rhp-Rh_pal_07G044490.1	Rtan-RtanChr3G00131850.1	Rtan-RtanChr9G00447060.1	Rob-evm.model.Chr6A.3554
Rhp-Rh_pal_07G020910.1	Rtan-RtanChr3G00169410.1	Rtan-RtanChr9G00444660.1	Rob-evm.model.Chr6A.3825
Rhp-Rh_pal_07G034830.1	Rtan-RtanChr7G00335450.1	Rtan-RtanChr9G00443130.1	Rob-evm.model.Chr6A.3965
Rhp-Rh_pal_07G044490.1	Rtan-RtanChr7G00329560.1	Rtan-RtanChr9G00441440.1	Rob-evm.model.Chr6A.4136
Rhp-Rh_pal_07G044790.1	Rtan-RtanChr7G00329340.1	Rtan-RtanChr9G00439570.1	Rob-evm.model.Chr6A.4337
Rhp-Rh_pal_08G011650.1	Rtan-RtanChr10G00484410.1	Rtan-RtanChr9G00481920.1	Rob-evm.model.Chr6A.66
Rhp-Rh_pal_08G044150.1	Rtan-RtanChr11G00548460.1	Rtan-RtanChr9G00480780.1	Rob-evm.model.Chr6A.215
Rhp-Rh_pal_08G026940.1	Rtan-RtanChr3G00119750.1	Rtan-RtanChr9G00480580.1	Rob-evm.model.Chr6A.233
Rhp-Rh_pal_08G011130.1	Rtan-RtanChr3G00131850.1	Rtan-RtanChr9G00479910.1	Rob-evm.model.Chr6A.322
Rhp-Rh_pal_08G023910.1	Rtan-RtanChr3G00120440.1	Rtan-RtanChr9G00479250.1	Rob-evm.model.Chr6A.401
Rhp-Rh_pal_08G006340.1	Rtan-RtanChr6G00321550.1	Rtan-RtanChr9G00478320.1	Rob-evm.model.Chr6A.498
Rhp-Rh_pal_08G005410.1	Rtan-RtanChr6G00319840.1	Rtan-RtanChr9G00470850.1	Rob-evm.model.Chr6A.1363
Rhp-Rh_pal_08G011650.1	Rtan-RtanChr6G00313270.1	Rtan-RtanChr9G00467710.1	Rob-evm.model.Chr6A.1683
Rhp-Rh_pal_08G032100.1	Rtan-RtanChr6G00290760.1	Rtan-RtanChr1G00048780.1	Rob-evm.model.Chr7A.4148
Rhp-Rh_pal_08G040240.1	Rtan-RtanChr6G00282190.1	Rtan-RtanChr1G00049690.1	Rob-evm.model.Chr7A.4261
Rhp-Rh_pal_08G044150.1	Rtan-RtanChr6G00279150.1	Rtan-RtanChr1G00053880.1	Rob-evm.model.Chr7A.5561
Rhp-Rh_pal_08G044460.1	Rtan-RtanChr6G00278770.1	Rtan-RtanChr1G00052980.1	Rob-evm.model.Chr7A.5633
Rhp-Rh_pal_08G017990.1	Rtan-RtanChr6G00305930.1	Rtan-RtanChr1G00007990.1	Rob-evm.model.Chr7A.4667
Rhp-Rh_pal_08G021600.1	Rtan-RtanChr6G00301830.1	Rtan-RtanChr11G00537540.1	Rob-evm.model.Chr7A.1072
Rhp-Rh_pal_08G022300.1	Rtan-RtanChr6G00300890.1	Rtan-RtanChr2G00074940.1	Rob-evm.model.Chr7A.4667
Rhp-Rh_pal_08G023910.1	Rtan-RtanChr6G00299380.1	Rtan-RtanChr2G00098370.1	Rob-evm.model.Chr7A.2159
Rhp-Rh_pal_08G024680.2	Rtan-RtanChr6G00298790.1	Rtan-RtanChr2G00066560.1	Rob-evm.model.Chr7A.423
Rhp-Rh_pal_08G026010.1	Rtan-RtanChr6G00297680.1	Rtan-RtanChr2G00092170.1	Rob-evm.model.Chr7A.2595
Rhp-Rh_pal_08G006340.1	Rtan-RtanChr6G00318490.1	Rtan-RtanChr2G00114040.1	Rob-evm.model.Chr7A.420
Rhp-Rh_pal_08G009660.1	Rtan-RtanChr6G00314990.1	Rtan-RtanChr2G00113970.1	Rob-evm.model.Chr7A.422
Rhp-Rh_pal_08G013540.1	Rtan-RtanChr6G00312430.1	Rtan-RtanChr2G00113720.1	Rob-evm.model.Chr7A.441
Rhp-Rh_pal_08G011010.1	Rtan-RtanChr6G00314610.1	Rtan-RtanChr2G00109560.1	Rob-evm.model.Chr7A.919
Rhp-Rh_pal_08G011130.1	Rtan-RtanChr6G00314510.1	Rtan-RtanChr2G00066560.1	Rob-evm.model.Chr7A.5401
Rhp-Rh_pal_08G011010.1	Rtan-RtanChr7G00329600.1	Rtan-RtanChr2G00065610.1	Rob-evm.model.Chr7A.5492
Rhp-Rh_pal_08G011130.1	Rtan-RtanChr7G00329560.1	Rtan-RtanChr2G00064790.1	Rob-evm.model.Chr7A.5561
Rhp-Rh_pal_08G040240.1	Rtan-RtanChr7G00343720.1	Rtan-RtanChr2G00063990.1	Rob-evm.model.Chr7A.5633
Rhp-Rh_pal_08G020660.1	Rtan-RtanChr8G00382970.1	Rtan-RtanChr2G00074360.1	Rob-evm.model.Chr7A.4684
Rhp-Rh_pal_09G018210.1	Rtan-RtanChr11G00537540.1	Rtan-RtanChr2G00090620.1	Rob-evm.model.Chr7A.2763
Rhp-Rh_pal_09G018910.1	Rtan-RtanChr11G00538070.1	Rtan-RtanChr2G00080820.1	Rob-evm.model.Chr7A.4054
Rhp-Rh_pal_09G020660.1	Rtan-RtanChr11G00539730.1	Rtan-RtanChr2G00079920.1	Rob-evm.model.Chr7A.4148
Rhp-Rh_pal_09G018910.1	Rtan-RtanChr2G00106970.1	Rtan-RtanChr2G00108030.1	Rob-evm.model.Chr7A.1072
Rhp-Rh_pal_09G003540.1	Rtan-RtanChr2G00109560.1	Rtan-RtanChr2G00107200.1	Rob-evm.model.Chr7A.1135
Rhp-Rh_pal_09G011150.1	Rtan-RtanChr3G00165670.1	Rtan-RtanChr2G00106970.1	Rob-evm.model.Chr7A.1163
Rhp-Rh_pal_09G013170.1	Rtan-RtanChr3G00169410.1	Rtan-RtanChr2G00083650.1	Rob-evm.model.Chr7A.3822
Rhp-Rh_pal_09G013760.1	Rtan-RtanChr3G00170280.1	Rtan-RtanChr2G00101580.1	Rob-evm.model.Chr7A.1682
Rhp-Rh_pal_09G006380.1	Rtan-RtanChr4G00175170.1	Rtan-RtanChr5G00272120.1	Rob-evm.model.Chr7A.1135
Rhp-Rh_pal_09G002170.1	Rtan-RtanChr5G00225640.1	Rtan-RtanChr5G00264340.1	Rob-evm.model.Chr7A.5015
Rhp-Rh_pal_09G020660.1	Rtan-RtanChr5G00274910.1	Rtan-RtanChr5G00228530.1	Rob-evm.model.Chr7A.2763
Rhp-Rh_pal_09G049200.1	Rtan-RtanChr8G00428660.1	Rtan-RtanChr8G00396460.1	Rob-evm.model.Chr7A.1072
Rhp-Rh_pal_09G011150.1	Rtan-RtanChr8G00388380.1	Rtan-RtanChr8G00397140.1	Rob-evm.model.Chr7A.1163
Rhp-Rh_pal_09G013760.1	Rtan-RtanChr8G00391220.1	Rtan-RtanChr1G00001430.1	Rob-evm.model.Chr8A.2633
Rhp-Rh_pal_09G014140.1	Rtan-RtanChr8G00391510.1	Rtan-RtanChr10G00494550.1	Rob-evm.model.Chr8A.4016
Rhp-Rh_pal_09G014300.1	Rtan-RtanChr8G00391660.1	Rtan-RtanChr10G00484410.1	Rob-evm.model.Chr8A.4631
Rhp-Rh_pal_09G015040.1	Rtan-RtanChr8G00392520.1	Rtan-RtanChr3G00131850.1	Rob-evm.model.Chr8A.4614
Rhp-Rh_pal_09G016930.1	Rtan-RtanChr8G00395070.1	Rtan-RtanChr6G00282190.1	Rob-evm.model.Chr8A.3046
Rhp-Rh_pal_09G017340.1	Rtan-RtanChr8G00395600.1	Rtan-RtanChr7G00348460.1	Rob-evm.model.Chr8A.2633
Rhp-Rh_pal_09G018210.1	Rtan-RtanChr8G00396460.1	Rtan-RtanChr7G00343910.1	Rob-evm.model.Chr8A.3017
Rhp-Rh_pal_09G018910.1	Rtan-RtanChr8G00397140.1	Rtan-RtanChr7G00343720.1	Rob-evm.model.Chr8A.3046
Rhp-Rh_pal_09G000240.1	Rtan-RtanChr8G00377150.1	Rtan-RtanChr7G00341820.1	Rob-evm.model.Chr8A.3312
Rhp-Rh_pal_09G000390.1	Rtan-RtanChr8G00377330.1	Rtan-RtanChr7G00341680.1	Rob-evm.model.Chr8A.3329
Rhp-Rh_pal_09G000580.1	Rtan-RtanChr8G00377550.1	Rtan-RtanChr7G00341500.1	Rob-evm.model.Chr8A.3356
Rhp-Rh_pal_09G006380.1	Rtan-RtanChr8G00380910.1	Rtan-RtanChr7G00339970.1	Rob-evm.model.Chr8A.3521
Rhp-Rh_pal_09G008350.1	Rtan-RtanChr8G00379080.1	Rtan-RtanChr7G00336760.1	Rob-evm.model.Chr8A.3877
Rhp-Rh_pal_09G002170.1	Rtan-RtanChr8G00385250.1	Rtan-RtanChr7G00335450.1	Rob-evm.model.Chr8A.4016
Rhp-Rh_pal_09G004390.1	Rtan-RtanChr8G00382970.1	Rtan-RtanChr7G00375500.1	Rob-evm.model.Chr8A.114
Rhp-Rh_pal_09G020660.1	Rtan-RtanChr8G00399510.1	Rtan-RtanChr7G00375040.1	Rob-evm.model.Chr8A.172
Rhp-Rh_pal_09G034680.1	Rtan-RtanChr8G00413200.1	Rtan-RtanChr7G00372770.1	Rob-evm.model.Chr8A.427
Rhp-Rh_pal_10G010360.2	Rtan-RtanChr11G00548460.1	Rtan-RtanChr7G00371650.1	Rob-evm.model.Chr8A.530
Rhp-Rh_pal_10G012840.1	Rtan-RtanChr3G00172220.1	Rtan-RtanChr7G00329600.1	Rob-evm.model.Chr8A.4612
Rhp-Rh_pal_10G038790.1	Rtan-RtanChr3G00131850.1	Rtan-RtanChr7G00329560.1	Rob-evm.model.Chr8A.4614
Rhp-Rh_pal_10G042240.1	Rtan-RtanChr3G00128570.1	Rtan-RtanChr7G00329340.1	Rob-evm.model.Chr8A.4631
Rhp-Rh_pal_10G043220.1	Rtan-RtanChr3G00127890.1	Rtan-RtanChr11G00537540.1	Rob-evm.model.Chr9A.102
Rhp-Rh_pal_10G046570.1	Rtan-RtanChr3G00124560.1	Rtan-RtanChr11G00538070.1	Rob-evm.model.Chr9A.177
Rhp-Rh_pal_10G049210.1	Rtan-RtanChr3G00121810.1	Rtan-RtanChr11G00539250.1	Rob-evm.model.Chr9A.295
Rhp-Rh_pal_10G050370.1	Rtan-RtanChr3G00120440.1	Rtan-RtanChr11G00539730.1	Rob-evm.model.Chr9A.344
Rhp-Rh_pal_10G051260.1	Rtan-RtanChr3G00119750.1	Rtan-RtanChr11G00541660.1	Rob-evm.model.Chr9A.536
Rhp-Rh_pal_10G051970.1	Rtan-RtanChr3G00119060.1	Rtan-RtanChr11G00543490.1	Rob-evm.model.Chr9A.723
Rhp-Rh_pal_10G052380.1	Rtan-RtanChr3G00118750.1	Rtan-RtanChr11G00545810.1	Rob-evm.model.Chr9A.950
Rhp-Rh_pal_10G000270.1	Rtan-RtanChr3G00172220.1	Rtan-RtanChr11G00547460.1	Rob-evm.model.Chr9A.1140
Rhp-Rh_pal_10G001990.1	Rtan-RtanChr3G00170980.1	Rtan-RtanChr11G00547470.1	Rob-evm.model.Chr9A.1141
Rhp-Rh_pal_10G002750.1	Rtan-RtanChr3G00170280.1	Rtan-RtanChr11G00547720.1	Rob-evm.model.Chr9A.1163
Rhp-Rh_pal_10G003710.1	Rtan-RtanChr3G00169410.1	Rtan-RtanChr11G00548460.1	Rob-evm.model.Chr9A.1211
Rhp-Rh_pal_10G007680.1	Rtan-RtanChr3G00165670.1	Rtan-RtanChr11G00552270.1	Rob-evm.model.Chr9A.1553
Rhp-Rh_pal_10G010360.2	Rtan-RtanChr3G00163290.1	Rtan-RtanChr11G00556970.1	Rob-evm.model.Chr9A.1995
Rhp-Rh_pal_10G011260.1	Rtan-RtanChr3G00162450.1	Rtan-RtanChr11G00558610.1	Rob-evm.model.Chr9A.2121
Rhp-Rh_pal_10G012040.1	Rtan-RtanChr3G00161820.1	Rtan-RtanChr11G00563810.1	Rob-evm.model.Chr9A.2605
Rhp-Rh_pal_10G032680.1	Rtan-RtanChr3G00138930.1	Rtan-RtanChr11G00568240.1	Rob-evm.model.Chr9A.2977
Rhp-Rh_pal_10G034120.2	Rtan-RtanChr3G00137500.1	Rtan-RtanChr2G00106970.1	Rob-evm.model.Chr9A.177
Rhp-Rh_pal_10G017650.1	Rtan-RtanChr3G00157310.1	Rtan-RtanChr3G00163290.1	Rob-evm.model.Chr9A.1211
Rhp-Rh_pal_10G017810.1	Rtan-RtanChr3G00157220.1	Rtan-RtanChr4G00203990.1	Rob-evm.model.Chr9A.102
Rhp-Rh_pal_10G020540.1	Rtan-RtanChr3G00154240.1	Rtan-RtanChr5G00274910.1	Rob-evm.model.Chr9A.344
Rhp-Rh_pal_10G026100.1	Rtan-RtanChr3G00147250.1	Rtan-RtanChr5G00277570.1	Rob-evm.model.Chr9A.2605
Rhp-Rh_pal_10G028170.1	Rtan-RtanChr3G00144650.1	Rtan-RtanChr6G00279150.1	Rob-evm.model.Chr9A.1211
Rhp-Rh_pal_10G017140.1	Rtan-RtanChr3G00172220.1	Rtan-RtanChr8G00399510.1	Rob-evm.model.Chr9A.344
Rhp-Rh_pal_10G032950.1	Rtan-RtanChr3G00138930.1	Rtan-RtanChr8G00396460.1	Rob-evm.model.Chr9A.102
Rhp-Rh_pal_10G052250.1	Rtan-RtanChr6G00297680.1	Rtan-RtanChr8G00397140.1	Rob-evm.model.Chr9A.177
Rhp-Rh_pal_10G038790.1	Rtan-RtanChr6G00314510.1	Rtan-RtanChr8G00395600.1	Rob-evm.model.Chr9A.64
Rhp-Rh_pal_10G038840.1	Rtan-RtanChr6G00314610.1	Rtan-RtanChr9G00467710.1	Rob-evm.model.Chr9A.536
Rhp-Rh_pal_10G050370.1	Rtan-RtanChr6G00299380.1
Rhp-Rh_pal_10G043220.1	Rtan-RtanChr6G00306730.1
Rhp-Rh_pal_10G038790.1	Rtan-RtanChr7G00329560.1
Rhp-Rh_pal_10G038840.1	Rtan-RtanChr7G00329600.1
Rhp-Rh_pal_10G012550.1	Rtan-RtanChr8G00392650.1
Rhp-Rh_pal_10G012840.1	Rtan-RtanChr8G00392910.1
Rhp-Rh_pal_10G020050.1	Rtan-RtanChr8G00377330.1
Rhp-Rh_pal_10G020540.1	Rtan-RtanChr8G00377550.1
Rhp-Rh_pal_10G000270.1	Rtan-RtanChr8G00392910.1
Rhp-Rh_pal_10G000630.1	Rtan-RtanChr8G00392650.1
Rhp-Rh_pal_10G002750.1	Rtan-RtanChr8G00391220.1
Rhp-Rh_pal_10G007680.1	Rtan-RtanChr8G00388380.1
Rhp-Rh_pal_10G017140.1	Rtan-RtanChr8G00392910.1
Rhp-Rh_pal_10G017650.1	Rtan-RtanChr8G00392650.1
Rhp-Rh_pal_10G017810.1	Rtan-RtanChr8G00392520.1
Rhp-Rh_pal_11G036550.1	Rtan-RtanChr1G00017090.1
Rhp-Rh_pal_11G049360.1	Rtan-RtanChr11G00539250.1
Rhp-Rh_pal_11G050080.1	Rtan-RtanChr11G00558610.1
Rhp-Rh_pal_11G051570.1	Rtan-RtanChr11G00563810.1
Rhp-Rh_pal_11G032580.1	Rtan-RtanChr11G00537540.1
Rhp-Rh_pal_11G036550.1	Rtan-RtanChr2G00109560.1
Rhp-Rh_pal_11G003820.1	Rtan-RtanChr2G00090620.1
Rhp-Rh_pal_11G045130.1	Rtan-RtanChr2G00107200.1
Rhp-Rh_pal_11G047200.1	Rtan-RtanChr2G00107200.1
Rhp-Rh_pal_11G008870.1	Rtan-RtanChr5G00232800.1
Rhp-Rh_pal_11G010920.1	Rtan-RtanChr5G00234880.1
Rhp-Rh_pal_11G011850.1	Rtan-RtanChr5G00235880.1
Rhp-Rh_pal_11G017480.1	Rtan-RtanChr5G00242680.1
Rhp-Rh_pal_11G034090.1	Rtan-RtanChr5G00262170.1
Rhp-Rh_pal_11G036550.1	Rtan-RtanChr5G00264340.1
Rhp-Rh_pal_11G037100.1	Rtan-RtanChr5G00264820.1
Rhp-Rh_pal_11G040140.1	Rtan-RtanChr5G00267710.1
Rhp-Rh_pal_11G041500.1	Rtan-RtanChr5G00268890.1
Rhp-Rh_pal_11G041960.1	Rtan-RtanChr5G00269270.1
Rhp-Rh_pal_11G000500.1	Rtan-RtanChr5G00225640.1
Rhp-Rh_pal_11G003820.1	Rtan-RtanChr5G00228530.1
Rhp-Rh_pal_11G004180.1	Rtan-RtanChr5G00228840.1
Rhp-Rh_pal_11G004540.1	Rtan-RtanChr5G00229270.1
Rhp-Rh_pal_11G004560.1	Rtan-RtanChr5G00229350.1
Rhp-Rh_pal_11G047200.1	Rtan-RtanChr5G00272120.1
Rhp-Rh_pal_11G029630.1	Rtan-RtanChr5G00257350.1
Rhp-Rh_pal_11G051570.1	Rtan-RtanChr5G00277570.1
Rhp-Rh_pal_11G045130.1	Rtan-RtanChr5G00272120.1
Rhp-Rh_pal_11G032580.1	Rtan-RtanChr8G00396460.1
Rhp-Rh_pal_11G034090.1	Rtan-RtanChr8G00395600.1
Rhp-Rh_pal_11G000500.1	Rtan-RtanChr8G00385250.1
Rhp-Rh_pal_01G002030.1	Rtan-RtanChr2G00116460.1	Rtan-RtanChr1G00044740.1	Rob-evm.model.Chr10A.4616
Rhp-Rh_pal_01G004560.1	Rtan-RtanChr2G00114040.1	Rtan-RtanChr1G00050200.1	Rob-evm.model.Chr10A.5148
Rhp-Rh_pal_01G004590.1	Rtan-RtanChr2G00113970.1	Rtan-RtanChr1G00052720.1	Rob-evm.model.Chr10A.5408
Rhp-Rh_pal_01G004760.1	Rtan-RtanChr2G00113720.1	Rtan-RtanChr1G00056600.1	Rob-evm.model.Chr10A.5837
Rhp-Rh_pal_01G021170.1	Rtan-RtanChr2G00098370.1	Rtan-RtanChr1G00059740.1	Rob-evm.model.Chr10A.6166
Rhp-Rh_pal_01G033940.1	Rtan-RtanChr2G00083650.1	Rtan-RtanChr1G00005950.1	Rob-evm.model.Chr10A.617
Rhp-Rh_pal_01G036780.1	Rtan-RtanChr2G00080820.1	Rtan-RtanChr1G00031710.1	Rob-evm.model.Chr10A.3411
Rhp-Rh_pal_01G037620.1	Rtan-RtanChr2G00079920.1	Rtan-RtanChr1G00023120.1	Rob-evm.model.Chr10A.1366
Rhp-Rh_pal_01G038360.1	Rtan-RtanChr2G00079260.1	Rtan-RtanChr1G00020840.1	Rob-evm.model.Chr10A.1531
Rhp-Rh_pal_01G042740.1	Rtan-RtanChr2G00074360.1	Rtan-RtanChr1G00020710.1	Rob-evm.model.Chr10A.1542
Rhp-Rh_pal_02G006760.1	Rtan-RtanChr1G00056600.1	Rtan-RtanChr1G00017090.1	Rob-evm.model.Chr10A.1883
Rhp-Rh_pal_02G008700.1	Rtan-RtanChr1G00055030.1	Rtan-RtanChr1G00035700.1	Rob-evm.model.Chr10A.3840
Rhp-Rh_pal_02G012020.1	Rtan-RtanChr1G00052720.1	Rtan-RtanChr6G00319840.1	Rob-evm.model.Chr11A.657
Rhp-Rh_pal_02G012770.1	Rtan-RtanChr1G00051990.1	Rtan-RtanChr6G00314990.1	Rob-evm.model.Chr11A.1016
Rhp-Rh_pal_02G015510.1	Rtan-RtanChr1G00050200.1	Rtan-RtanChr6G00305930.1	Rob-evm.model.Chr11A.2182
Rhp-Rh_pal_02G016060.1	Rtan-RtanChr1G00048780.1	Rtan-RtanChr6G00278770.1	Rob-evm.model.Chr11A.4667
Rhp-Rh_pal_02G020450.1	Rtan-RtanChr1G00044740.1	Rtan-RtanChr6G00301830.1	Rob-evm.model.Chr11A.2505
Rhp-Rh_pal_02G028850.1	Rtan-RtanChr1G00035700.1	Rtan-RtanChr6G00300890.1	Rob-evm.model.Chr11A.2594
Rhp-Rh_pal_02G029920.1	Rtan-RtanChr1G00034610.1	Rtan-RtanChr6G00298790.1	Rob-evm.model.Chr11A.2788
Rhp-Rh_pal_02G032830.1	Rtan-RtanChr1G00031710.1	Rtan-RtanChr6G00295830.1	Rob-evm.model.Chr11A.3055
Rhp-Rh_pal_02G039860.1	Rtan-RtanChr1G00023120.1	Rtan-RtanChr6G00290760.1	Rob-evm.model.Chr11A.3441
Rhp-Rh_pal_02G041860.1	Rtan-RtanChr1G00020840.1	Rtan-RtanChr6G00327360.1	Rob-evm.model.Chr11A.156
Rhp-Rh_pal_02G046290.1	Rtan-RtanChr1G00016530.1	Rtan-RtanChr6G00314610.1	Rob-evm.model.Chr11A.939
Rhp-Rh_pal_02G050930.1	Rtan-RtanChr1G00011490.1	Rtan-RtanChr6G00314510.1	Rob-evm.model.Chr11A.949
Rhp-Rh_pal_03G009430.1	Rtan-RtanChr9G00437250.1	Rtan-RtanChr5G00269270.1	Rob-evm.model.Chr1A.997
Rhp-Rh_pal_03G014880.1	Rtan-RtanChr9G00441440.1	Rtan-RtanChr5G00268890.1	Rob-evm.model.Chr1A.1045
Rhp-Rh_pal_03G020920.1	Rtan-RtanChr9G00447060.1	Rtan-RtanChr5G00267710.1	Rob-evm.model.Chr1A.1179
Rhp-Rh_pal_03G029860.1	Rtan-RtanChr9G00459650.1	Rtan-RtanChr5G00262170.1	Rob-evm.model.Chr1A.1882
Rhp-Rh_pal_03G030340.1	Rtan-RtanChr9G00459200.1	Rtan-RtanChr5G00242680.1	Rob-evm.model.Chr1A.3678
Rhp-Rh_pal_03G051960.1	Rtan-RtanChr9G00479910.1	Rtan-RtanChr5G00229270.1	Rob-evm.model.Chr1A.4837
Rhp-Rh_pal_03G054750.1	Rtan-RtanChr9G00481920.1	Rtan-RtanChr5G00228840.1	Rob-evm.model.Chr1A.4868
Rhp-Rh_pal_04G001710.1	Rtan-RtanChr4G00175530.1	Rtan-RtanChr5G00235880.1	Rob-evm.model.Chr1A.4203
Rhp-Rh_pal_04G012830.1	Rtan-RtanChr4G00185330.1	Rtan-RtanChr5G00257350.1	Rob-evm.model.Chr1A.2343
Rhp-Rh_pal_04G030240.1	Rtan-RtanChr4G00202560.1	Rtan-RtanChr5G00257230.1	Rob-evm.model.Chr1A.2360
Rhp-Rh_pal_04G031860.1	Rtan-RtanChr4G00204540.1	Rtan-RtanChr4G00175530.1	Rob-evm.model.Chr2A.240
Rhp-Rh_pal_04G040490.1	Rtan-RtanChr4G00223680.1	Rtan-RtanChr4G00185330.1	Rob-evm.model.Chr2A.1271
Rhp-Rh_pal_04G045560.1	Rtan-RtanChr4G00219910.1	Rtan-RtanChr4G00223680.1	Rob-evm.model.Chr2A.3962
Rhp-Rh_pal_05G002100.1	Rtan-RtanChr7G00375500.1	Rtan-RtanChr3G00162450.1	Rob-evm.model.Chr3A.4263
Rhp-Rh_pal_05G006700.1	Rtan-RtanChr7G00371650.1	Rtan-RtanChr3G00172860.1	Rob-evm.model.Chr3A.5312
Rhp-Rh_pal_05G034710.1	Rtan-RtanChr7G00341820.1	Rtan-RtanChr3G00124560.1	Rob-evm.model.Chr3A.641
Rhp-Rh_pal_05G034840.1	Rtan-RtanChr7G00341680.1	Rtan-RtanChr3G00128570.1	Rob-evm.model.Chr3A.1014
Rhp-Rh_pal_05G035070.1	Rtan-RtanChr7G00341500.1	Rtan-RtanChr3G00137500.1	Rob-evm.model.Chr3A.1935
Rhp-Rh_pal_05G040530.1	Rtan-RtanChr7G00336760.1	Rtan-RtanChr3G00138930.1	Rob-evm.model.Chr3A.2059
Rhp-Rh_pal_06G007690.1	Rtan-RtanChr11G00543490.1	Rtan-RtanChr10G00486100.1	Rob-evm.model.Chr4A.328
Rhp-Rh_pal_06G011890.1	Rtan-RtanChr11G00547460.1	Rtan-RtanChr10G00490410.1	Rob-evm.model.Chr4A.737
Rhp-Rh_pal_06G011900.1	Rtan-RtanChr11G00547470.1	Rtan-RtanChr10G00490620.1	Rob-evm.model.Chr4A.748
Rhp-Rh_pal_06G012170.1	Rtan-RtanChr11G00547720.1	Rtan-RtanChr10G00491260.1	Rob-evm.model.Chr4A.801
Rhp-Rh_pal_06G013740.1	Rtan-RtanChr11G00549880.1	Rtan-RtanChr10G00500040.1	Rob-evm.model.Chr4A.1568
Rhp-Rh_pal_06G016030.1	Rtan-RtanChr11G00552270.1	Rtan-RtanChr10G00507690.1	Rob-evm.model.Chr4A.2187
Rhp-Rh_pal_06G020400.1	Rtan-RtanChr11G00556970.1	Rtan-RtanChr10G00513930.1	Rob-evm.model.Chr4A.2815
Rhp-Rh_pal_06G021440.1	Rtan-RtanChr11G00558220.1	Rtan-RtanChr10G00529670.1	Rob-evm.model.Chr4A.4488
Rhp-Rh_pal_06G022310.1	Rtan-RtanChr11G00559220.1	Rtan-RtanChr8G00395070.1	Rob-evm.model.Chr5A.3414
Rhp-Rh_pal_06G030650.4	Rtan-RtanChr11G00568240.1	Rtan-RtanChr8G00392520.1	Rob-evm.model.Chr5A.3669
Rhp-Rh_pal_06G035050.1	Rtan-RtanChr11G00569990.1	Rtan-RtanChr8G00391660.1	Rob-evm.model.Chr5A.3727
Rhp-Rh_pal_06G035120.1	Rtan-RtanChr11G00570130.1	Rtan-RtanChr8G00391510.1	Rob-evm.model.Chr5A.3746
Rhp-Rh_pal_06G036540.1	Rtan-RtanChr11G00576580.1	Rtan-RtanChr8G00382970.1	Rob-evm.model.Chr5A.4535
Rhp-Rh_pal_07G003300.1	Rtan-RtanChr10G00529670.1	Rtan-RtanChr8G00379080.1	Rob-evm.model.Chr5A.4928
Rhp-Rh_pal_07G013920.1	Rtan-RtanChr10G00517360.1	Rtan-RtanChr8G00377330.1	Rob-evm.model.Chr5A.5124
Rhp-Rh_pal_07G017580.1	Rtan-RtanChr10G00513930.1	Rtan-RtanChr8G00377150.1	Rob-evm.model.Chr5A.5139
Rhp-Rh_pal_07G023540.1	Rtan-RtanChr10G00507690.1	Rtan-RtanChr9G00451560.1	Rob-evm.model.Chr6A.3148
Rhp-Rh_pal_07G038880.1	Rtan-RtanChr10G00490410.1	Rtan-RtanChr9G00447060.1	Rob-evm.model.Chr6A.3554
Rhp-Rh_pal_07G043180.1	Rtan-RtanChr10G00486100.1	Rtan-RtanChr9G00444660.1	Rob-evm.model.Chr6A.3825
Rhp-Rh_pal_08G005410.1	Rtan-RtanChr6G00319840.1	Rtan-RtanChr9G00443130.1	Rob-evm.model.Chr6A.3965
Rhp-Rh_pal_08G009660.1	Rtan-RtanChr6G00314990.1	Rtan-RtanChr9G00441440.1	Rob-evm.model.Chr6A.4136
Rhp-Rh_pal_08G013540.1	Rtan-RtanChr6G00312430.1	Rtan-RtanChr9G00439570.1	Rob-evm.model.Chr6A.4337
Rhp-Rh_pal_08G017990.1	Rtan-RtanChr6G00305930.1	Rtan-RtanChr9G00481920.1	Rob-evm.model.Chr6A.66
Rhp-Rh_pal_08G021600.1	Rtan-RtanChr6G00301830.1	Rtan-RtanChr9G00480780.1	Rob-evm.model.Chr6A.215
Rhp-Rh_pal_08G022300.1	Rtan-RtanChr6G00300890.1	Rtan-RtanChr9G00480580.1	Rob-evm.model.Chr6A.233
Rhp-Rh_pal_08G024680.2	Rtan-RtanChr6G00298790.1	Rtan-RtanChr9G00479910.1	Rob-evm.model.Chr6A.322
Rhp-Rh_pal_08G032100.1	Rtan-RtanChr6G00290760.1	Rtan-RtanChr9G00479250.1	Rob-evm.model.Chr6A.401
Rhp-Rh_pal_09G000240.1	Rtan-RtanChr8G00377150.1	Rtan-RtanChr9G00478320.1	Rob-evm.model.Chr6A.498
Rhp-Rh_pal_09G008350.1	Rtan-RtanChr8G00379080.1	Rtan-RtanChr9G00470850.1	Rob-evm.model.Chr6A.1363
Rhp-Rh_pal_09G014140.1	Rtan-RtanChr8G00391510.1	Rtan-RtanChr2G00098370.1	Rob-evm.model.Chr7A.2159
Rhp-Rh_pal_09G014300.1	Rtan-RtanChr8G00391660.1	Rtan-RtanChr2G00092170.1	Rob-evm.model.Chr7A.2595
Rhp-Rh_pal_09G016930.1	Rtan-RtanChr8G00395070.1	Rtan-RtanChr2G00114040.1	Rob-evm.model.Chr7A.420
Rhp-Rh_pal_09G034680.1	Rtan-RtanChr8G00413200.1	Rtan-RtanChr2G00113720.1	Rob-evm.model.Chr7A.441
Rhp-Rh_pal_09G049200.1	Rtan-RtanChr8G00428660.1	Rtan-RtanChr2G00109560.1	Rob-evm.model.Chr7A.919
Rhp-Rh_pal_10G001990.1	Rtan-RtanChr3G00170980.1	Rtan-RtanChr2G00074360.1	Rob-evm.model.Chr7A.4684
Rhp-Rh_pal_10G011260.1	Rtan-RtanChr3G00162450.1	Rtan-RtanChr2G00080820.1	Rob-evm.model.Chr7A.4054
Rhp-Rh_pal_10G012040.1	Rtan-RtanChr3G00161820.1	Rtan-RtanChr2G00083650.1	Rob-evm.model.Chr7A.3822
Rhp-Rh_pal_10G026100.1	Rtan-RtanChr3G00147250.1	Rtan-RtanChr2G00101580.1	Rob-evm.model.Chr7A.1682
Rhp-Rh_pal_10G028170.1	Rtan-RtanChr3G00144650.1	Rtan-RtanChr7G00343910.1	Rob-evm.model.Chr8A.3017
Rhp-Rh_pal_10G034120.2	Rtan-RtanChr3G00137500.1	Rtan-RtanChr7G00341820.1	Rob-evm.model.Chr8A.3312
Rhp-Rh_pal_10G042240.1	Rtan-RtanChr3G00128570.1	Rtan-RtanChr7G00341680.1	Rob-evm.model.Chr8A.3329
Rhp-Rh_pal_10G046570.1	Rtan-RtanChr3G00124560.1	Rtan-RtanChr7G00341500.1	Rob-evm.model.Chr8A.3356
Rhp-Rh_pal_10G049210.1	Rtan-RtanChr3G00121810.1	Rtan-RtanChr7G00339970.1	Rob-evm.model.Chr8A.3521
Rhp-Rh_pal_10G051970.1	Rtan-RtanChr3G00119060.1	Rtan-RtanChr7G00336760.1	Rob-evm.model.Chr8A.3877
Rhp-Rh_pal_10G052380.1	Rtan-RtanChr3G00118750.1	Rtan-RtanChr7G00375500.1	Rob-evm.model.Chr8A.114
Rhp-Rh_pal_11G004180.1	Rtan-RtanChr5G00228840.1	Rtan-RtanChr7G00372770.1	Rob-evm.model.Chr8A.427
Rhp-Rh_pal_11G004560.1	Rtan-RtanChr5G00229350.1	Rtan-RtanChr7G00371650.1	Rob-evm.model.Chr8A.530
Rhp-Rh_pal_11G008870.1	Rtan-RtanChr5G00232800.1	Rtan-RtanChr11G00543490.1	Rob-evm.model.Chr9A.723
Rhp-Rh_pal_11G010920.1	Rtan-RtanChr5G00234880.1	Rtan-RtanChr11G00545810.1	Rob-evm.model.Chr9A.950
Rhp-Rh_pal_11G017480.1	Rtan-RtanChr5G00242680.1	Rtan-RtanChr11G00547460.1	Rob-evm.model.Chr9A.1140
Rhp-Rh_pal_11G029630.1	Rtan-RtanChr5G00257350.1	Rtan-RtanChr11G00547470.1	Rob-evm.model.Chr9A.1141
Rhp-Rh_pal_11G040140.1	Rtan-RtanChr5G00267710.1	Rtan-RtanChr11G00547720.1	Rob-evm.model.Chr9A.1163
Rhp-Rh_pal_11G041500.1	Rtan-RtanChr5G00268890.1	Rtan-RtanChr11G00552270.1	Rob-evm.model.Chr9A.1553
Rhp-Rh_pal_11G041960.1	Rtan-RtanChr5G00269270.1	Rtan-RtanChr11G00556970.1	Rob-evm.model.Chr9A.1995
		Rtan-RtanChr11G00568240.1	Rob-evm.model.Chr9A.2977
97		98

## Sheet: Table S7
Table S7 Rtan-MYB TFs Expression Analysis(utilizing FPKM)
Gene_Name	Gene_Code	cluster	Root-1	Root-2	Root-3	Stem-1	Stem-2	Stem-3	Leaf-1	Leaf-2	Leaf-3	Grain-1	Grain-2	Grain-3		Candidate genes
RtanMYB008	RtanChr10G00500040	4	0	0	0	0.1211	0.1931	0.2307	0.5125	0.1904	0.2235	5.7168	8.0426	5.8211		RtanChr6G00318490
RtanMYB059	RtanChr1G00043310	2	6.7533	6.1001	5.8163	1.1841	1.2735	1.0779	1.8258	1.7438	1.8277	2.7732	4.0811	4.387		RtanChr2G00117930
RtanMYB083	RtanChr2G00090620	8	34.1875	44.2762	32.7219	15.3299	14.377	24.2106	31.0821	29.4093	31.3334	19.0115	28.3787	23.7112		RtanChr6G00316690
RtanMYB101	RtanChr3G00119750	6	0.9788	0.7993	1.224	0.492	0.6724	0.3571	2.7378	3.2042	2.3085	1.4041	1.989	2.3163		RtanChr3G00154930
RtanMYB113	RtanChr3G00144650	2	61.227	55.321	61.1816	22.9858	24.312	23.4347	9.4889	9.9383	10.8204	19.8556	17.8448	18.1816		RtanChr11G00538070
RtanMYB118	RtanChr3G00154240	6	0.8935	1.5774	0.6983	0	0	0	5.2052	4.2361	5.6827	5.9279	5.5606	5.2908		RtanChr5G00225640
RtanMYB152	RtanChr5G00228840	4	0	0	0	0.2647	0.1608	0.2562	0.2213	0.3171	0.1629	50.4008	62.7953	57.8491		RtanChr6G00282190
RtanMYB183	RtanChr6G00301830	1	3.7047	4.5739	4.045	6.9792	5.65	8.1811	3.0877	2.9273	3.7935	4.4259	5.8147	5.3511		RtanChr11G00539730
RtanMYB211	RtanChr7G00348460	5	0.041	0	0	0.0361	0	0	22.9365	21.9716	21.0781	0.3177	0.2917	0.3933		RtanChr6G00314610
RtanMYB224	RtanChr8G00385250	7	6.9992	9.1926	9.0227	6.2046	5.7082	5.4148	2.4864	2.776	2.8748	9.8982	8.2827	10.2421		RtanChr1G00043310
RtanMYB260	RtanChr9G00480580	5	0.1444	0	0	0	0	0	1.9111	2.2816	1.6997	0.2485	0.0733	0		RtanChr3G00118850
RtanMYB245	RtanChr9G00444660	1	0.24	0.121	0.3751	270.747	272.878	330.096	3.2096	3.0023	3.2799	5.0603	7.8432	4.7774		RtanChr3G00169410
RtanMYB132	RtanChr3G00172800	7	0.4771	0.2246	0.4325	0.2938	0.4206	0.2894	0.171	0.1885	0.3357	0.438	0.3878	0.1802		RtanChr11G00539250
RtanMYB001	RtanChr10G00484410	2	1.4207	2.1241	2.189	0.4463	0.4066	0.5588	1.0704	1.3832	1.3594	1.1791	1.0053	1.5483		RtanChr1G00007990
RtanMYB002	RtanChr10G00486100	3	0.0439	0	0.0412	0.0772	0	0.042	0.0363	0	0	0.1133	0.1338	0		RtanChr3G00131850
RtanMYB003	RtanChr10G00490410	4	0.6987	0.9985	0.7645	0	0.0933	0	0	0.092	0.3309	3.9589	3.1946	3.4519		RtanChr11G00537540
RtanMYB004	RtanChr10G00490620	5	50.3451	52.0251	47.1427	75.4291	77.9643	72.262	102.437	99.4344	104.005	70.9101	63.6686	65.6494		RtanChr6G00314510
RtanMYB005	RtanChr10G00491260	4	0.0961	0	0.0901	1.5498	1.5405	1.9942	10.2037	10.8594	11.0804	20.376	28.5137	20.8641		RtanChr10G00494550
RtanMYB007	RtanChr10G00494550	2	10.2519	11.1894	9.0107	3.055	3.3897	4.3455	4.2175	4.847	4.4574	4.6528	7.9403	5.5924		RtanChr11G00539730
RtanMYB009	RtanChr10G00507690	4	0	0	0	0.1785	0.0407	0.0486	0.084	0.0401	0.0412	1.1354	1.6497	1.4598		RtanChr1G00052980
RtanMYB010	RtanChr10G00510790	1	5.1383	3.5465	6.4254	8.9597	6.502	8.6328	0.6712	0.3561	0.1464	1.1638	1.1907	0.393		RtanChr1G00006790
RtanMYB011	RtanChr10G00513930	2	4.9664	5.7437	6.0928	3.7947	3.3771	4.4918	3.9012	4.2611	3.9101	3.929	4.307	3.9363		RtanChr10G00484580
RtanMYB012	RtanChr10G00517360	2	31.4899	33.1072	35.5056	21.522	20.7125	18.2053	17.1166	17.7305	15.3779	18.831	15.476	16.3708		RtanChr11G00546880
RtanMYB013	RtanChr10G00526590	8	29.1285	23.7357	24.0649	20.4239	18.8293	22.8289	15.9419	15.5248	15.9523	8.3665	7.8875	7.5168		RtanChr2G00113970
RtanMYB015	RtanChr10G00529670	8	18.986	18.2655	15.2552	10.1985	11.8906	13.8929	15.616	15.5662	15.5487	6.4085	7.1187	5.6533		RtanChr2G00107200
RtanMYB016	RtanChr11G00537540	2	182.745	175.786	178.918	63.3514	60.0792	68.9454	27.9808	28.6854	29.3011	83.8219	90.3937	94.3926		RtanChr5G00274910
RtanMYB017	RtanChr11G00538070	5	4.8488	5.4451	3.7181	1.1266	1.0509	1.7815	6.3577	6.0241	6.5861	1.811	2.2929	2.7119		RtanChr3G00127890
RtanMYB018	RtanChr11G00539250	4	0	0.0159	0.0295	0.0691	0	0.0151	0.377	0.4967	0.3318	1.9342	1.4371	1.7675		RtanChr10G00484410
RtanMYB019	RtanChr11G00539730	5	1.255	0.7643	0.533	5.1025	4.782	6.8706	11.2831	10.8327	10.0929	5.5227	9.7675	6.3789		RtanChr1G00051840
RtanMYB020	RtanChr11G00541660	4	1.2115	1.1916	0.8522	5.7276	5.4857	9.1365	1.2278	1.388	1.1558	78.2288	125.956	100.555		RtanChr1G00048780
RtanMYB021	RtanChr11G00543490	7	13.7519	14.7621	14.8887	9.4812	11.2827	12.012	9.8364	9.7304	11.2978	12.904	14.5034	13.0716		RtanChr3G00157220
RtanMYB022	RtanChr11G00545810	5	12.8693	10.6091	11.6479	16.4315	15.4427	18.3538	18.4313	18.5059	19.3806	5.0617	4.9561	4.0416		RtanChr3G00172220
RtanMYB023	RtanChr11G00546880	2	60.3684	69.043	48.6838	2.1044	2.5679	3.58	10.7624	9.5028	9.3309	18.5691	28.8667	23.8947		RtanChr11G00537540
RtanMYB024	RtanChr11G00547460	2	42.3688	46.1417	42.0187	12.5854	12.1016	13.7026	23.044	20.8743	22.2584	15.1413	18.113	15.4658		RtanChr1G00012090
RtanMYB025	RtanChr11G00547470	4	1.1928	1.4037	1.3797	3.2173	2.9314	3.6171	8.7821	7.4768	8.651	32.0286	37.4065	31.786		RtanChr2G00108030
RtanMYB026	RtanChr11G00547720	8	31.5299	33.3941	29.1847	19.9582	22.5514	22.2167	41.4102	39.9722	39.8144	3.2722	3.297	3.8214		RtanChr3G00154240
RtanMYB027	RtanChr11G00548190	4	0	0	0	0	0	0.0944	0	0	0	4.4693	3.6065	4.4987		RtanChr5G00262170
RtanMYB028	RtanChr11G00548460	8	1.0245	0.9474	0.7607	0.3379	0.9579	0.8176	0.9889	1.0794	1.2477	0.2939	0.2169	0.4838		RtanChr11G00541660
RtanMYB031	RtanChr11G00552270	6	0.536	1.2918	1.5361	1.2049	1.3365	1.0552	1.355	1.7648	1.8134	2.3067	1.997	1.6876		RtanChr11G00548460
RtanMYB033	RtanChr11G00558220	5	0	0	0	0	0.0676	0	0	0.0667	0.0685	0	0	0		RtanChr1G00001430
RtanMYB034	RtanChr11G00558610	1	0	0	0.0534	0	0.1368	0.0545	0.0942	0	0	0	0	0		RtanChr3G00165670
RtanMYB035	RtanChr11G00558620	1	0.0923	0.0931	0	29.2774	30.0428	32.3183	0	0	0	0.2781	0.2345	0.322		RtanChr3G00157310
RtanMYB036	RtanChr11G00559220	2	32.589	30.9052	30.4937	15.1577	15.0144	15.9639	9.1939	9.3745	9.6631	13.087	11.9018	12.8314		RtanChr11G00563810
RtanMYB037	RtanChr11G00563810	8	19.2897	17.5568	14.3732	8.462	8.1363	11.3428	14.1983	15.6619	17.8202	2.4133	3.0946	2.529		RtanChr10G00510790
RtanMYB038	RtanChr11G00568240	5	5.6653	6.8314	5.5948	8.5305	7.0058	7.8146	11.6395	12.3768	11.2859	6.329	6.6329	6.8364		RtanChr4G00175170
RtanMYB039	RtanChr11G00569990	7	9.8376	6.5729	7.7286	1.9666	1.6894	1.1623	3.6465	3.9875	4.5641	7.972	6.5554	6.4605		RtanChr3G00170280
RtanMYB040	RtanChr11G00570130	2	10.224	8.0334	9.0669	2.2329	2.2017	1.432	0.4603	0.4671	0.5929	2.125	1.908	1.5159		RtanChr1G00053880
RtanMYB041	RtanChr11G00576580	1	0.267	0	0.4383	27.5406	31.1394	39	0	0	0	3.7923	4.1378	4.8311		RtanChr2G00090620
RtanMYB042	RtanChr1G00001430	8	22.5702	24.2683	19.8278	9.054	7.969	13.2645	19.058	19.3315	19.2955	6.2994	8.6218	8.3134		RtanChr11G00537540
RtanMYB043	RtanChr1G00005950	4	0	0.0722	0.1007	1.1967	1.6068	1.4058	2.2511	3.0271	2.8197	31.1849	36.669	33.3692
RtanMYB044	RtanChr1G00006790	7	8.0432	6.9998	6.9809	5.288	5.1458	5.5485	3.7669	3.824	4.0178	7.3097	7.4242	7.1194
RtanMYB045	RtanChr1G00007990	5	0.4389	0.5535	0.3087	0.6274	0.0879	0.7356	0.9532	1.0405	1.2473	0.3778	0.7247	0.2392
RtanMYB046	RtanChr1G00011490	6	2.6962	3.0266	2.3196	2.6568	3.2168	2.582	2.935	3.1716	3.8515	3.9083	2.9866	3.5702
RtanMYB047	RtanChr1G00012090	4	2.6711	2.1514	1.9808	3.515	4.0821	4.9969	6.3723	5.3827	5.1778	12.5637	15.6732	15.4347
RtanMYB049	RtanChr1G00016550	4	0	0	0	0	0	0	0	0	0	0	0	0.0821
RtanMYB050	RtanChr1G00016600	4	0	0	0	0	0	0	0	0	0	6.5333	4.5203	6.303
RtanMYB051	RtanChr1G00017090	4	2.2528	2.8628	2.6616	2.9593	2.7901	2.3815	2.8076	2.7278	2.7792	3.2986	2.8537	3.4435
RtanMYB052	RtanChr1G00020710	4	2.211	2.1716	1.6552	1.74	1.5854	1.5044	1.7168	1.9615	1.3699	5.3247	5.5963	5.563
RtanMYB053	RtanChr1G00020840	5	0	0.1194	0	0.1562	0.2372	0.2834	0.5387	0.2806	0.5287	0	0.1203	0.5161
RtanMYB054	RtanChr1G00023120	4	4.6155	4.0352	4.2875	3.2091	3.5228	3.073	2.7638	2.9523	3.6046	9.6851	8.2178	10.4241
RtanMYB055	RtanChr1G00031710	5	0	0.062	0	0	0	0	0	0.0971	0.2993	0	0	0
RtanMYB056	RtanChr1G00034610	8	5.5496	7.4857	5.9483	4.7139	5.0321	6.7115	5.0109	5.4124	4.4543	0.7096	1.1277	1.2995
RtanMYB057	RtanChr1G00035700	4	0	0	0	0	0	0	0	0	0	1.0233	1.1151	1.3556
RtanMYB060	RtanChr1G00044740	4	0	0	0	0	0	0	0	0	0	0.0929	0	0
RtanMYB061	RtanChr1G00048780	2	6.6827	5.6713	5.3473	3.4988	4.0167	5.1045	2.8959	2.8707	2.6913	1.2097	2.3172	1.5722
RtanMYB062	RtanChr1G00049690	4	0.0315	0.0318	0.0887	0.0277	0	0	0	0	0	0.2715	0.0961	0.165
RtanMYB063	RtanChr1G00050200	2	50.6274	55.4627	47.1145	28.1201	27.7627	37.9173	12.3097	13.2676	13.4085	20.2601	29.0427	25.2424
RtanMYB064	RtanChr1G00051840	2	29.2222	28.8405	27.0456	1.0397	1.5201	1.9218	0.2729	0.4127	0.491	0.6861	1.3407	0.8389
RtanMYB065	RtanChr1G00051990	2	13.4722	13.9432	14.8503	10.8494	10.972	12.2313	1.8093	1.5553	2.5925	6.174	8.2662	8.8473
RtanMYB066	RtanChr1G00052720	4	0	0	0	0	0	0.0474	0.3277	0.2739	0.201	2.8125	3.119	3.6693
RtanMYB067	RtanChr1G00052980	4	0.3904	0.7161	0.466	0.4683	0.3982	0.4759	0.3524	0.589	0.6628	6.018	8.1863	5.8177
RtanMYB068	RtanChr1G00053880	2	2.4556	2.0463	2.9289	1.1739	1.0695	0.8691	1.4574	1.2654	1.1052	1.2865	0.9492	1.2101
RtanMYB069	RtanChr1G00055030	7	60.8032	62.5781	53.8762	46.8601	47.0017	63.4262	20.3475	19.4341	21.0369	46.9607	59.5036	52.4984
RtanMYB070	RtanChr1G00056600	2	17.7265	19.0544	14.6264	13.206	13.2488	17.1611	12.3944	12.3227	12.426	9.9209	12.7288	13.0056
RtanMYB071	RtanChr1G00059740	1	10.7479	8.9728	11.1229	39.0365	38.8845	39.0411	21.5136	22.2316	23.1948	14.4603	13.6503	12.4401
RtanMYB072	RtanChr2G00063990	4	0.4015	0.2835	0.7154	0.1766	0.1609	0.2307	0.4318	0.6027	0.6845	1.1057	1.5093	1.0151
RtanMYB073	RtanChr2G00064790	1	3.2937	3.3226	4.6079	8.9568	8.7768	7.2547	7.3571	7.5691	7.5323	1.7954	1.4502	1.6033
RtanMYB074	RtanChr2G00065610	7	5.6501	5.7777	6.2185	2.882	3.3289	3.3354	3.9272	2.7928	3.8542	4.6186	4.9281	5.3309
RtanMYB075	RtanChr2G00066560	1	12.7789	12.7405	12.474	13.3371	14.033	18.3385	1.9418	1.3836	1.8149	3.1744	3.7853	4.5474
RtanMYB076	RtanChr2G00071180	2	29.1777	32.1637	28.0602	5.4947	5.4522	6.9233	5.3215	4.8775	4.2743	0.9732	0.8287	0.9212
RtanMYB077	RtanChr2G00074360	4	0.106	0	0	0.373	0.1275	0.0508	0.1754	0.1257	0.1722	22.0368	24.1836	22.2305
RtanMYB078	RtanChr2G00074940	5	0.0535	0.054	0	0.1411	0.3429	0.2561	6.328	6.8892	7.1223	1.243	2.2826	2.1918
RtanMYB080	RtanChr2G00079920	1	6.2911	6.6036	4.8371	6.8795	7.1766	10.3396	2.4616	1.8137	2.2088	2.8536	4.1462	3.2613
RtanMYB081	RtanChr2G00080820	1	0	0	0.0313	0.0881	0.0803	0.2238	0.0552	0	0.1084	0	0	0.0291
RtanMYB082	RtanChr2G00083650	3	0	0	0	0	0	0	0	0	0	0.0372	0.0879	0
RtanMYB084	RtanChr2G00092170	2	27.8562	25.3224	22.1023	1.4906	1.3581	1.7243	2.5849	4.31	2.4508	1.2306	2.3137	1.9392
RtanMYB085	RtanChr2G00098370	8	9.8044	10.6746	10.0256	5.5465	5.1921	4.5084	7.7537	8.3953	7.592	4.3864	4.8053	4.594
RtanMYB086	RtanChr2G00101580	2	76.6756	75.1887	73.1158	37.1969	36.8647	41.4552	37.1578	39.1649	36.6522	41.8742	44.3887	45.4533
RtanMYB087	RtanChr2G00106970	2	17.7471	18.0082	17.1022	3.8335	4.5826	4.3407	5.9709	5.1243	5.4635	4.4713	5.2784	5.1373
RtanMYB088	RtanChr2G00107200	2	6.6336	6.9009	5.6382	1.2156	1.3844	1.8529	2.401	2.73	2.4685	2.0815	2.8083	2.711
RtanMYB089	RtanChr2G00108030	4	0	0	0	0	0	0	0	0	0	5.8575	5.1861	3.8012
RtanMYB090	RtanChr2G00109560	5	4.0286	3.9552	3.6368	7.5605	7.6656	7.3033	16.5213	17.9585	16.3016	11.6255	10.9005	10.3114
RtanMYB091	RtanChr2G00113720	1	93.2233	104.125	92.3475	121.136	126.851	134.262	104.488	105.385	98.7181	97.2319	101.737	97.4673
RtanMYB092	RtanChr2G00113970	2	26.3048	27.8805	25.2956	11.7817	12.4834	14.5978	11.4073	10.2726	12.4746	15.9624	18.413	17.438
RtanMYB093	RtanChr2G00114040	1	12.473	14.7607	12.0003	14.0325	15.1103	17.13	12.8251	12.1984	12.9268	8.9875	9.3983	8.9918
RtanMYB094	RtanChr2G00114050	1	0	0	0	0.072	0.0328	0.0392	0	0	0	0	0	0
RtanMYB095	RtanChr2G00114060	1	0	0	0	0.0454	0.0207	0.0989	0	0	0	0.0444	0	0.045
RtanMYB096	RtanChr2G00114070	3	0	0	0	0.0825	0.2005	0	0.0517	0	0	0	0.1271	0.0273
RtanMYB097	RtanChr2G00114790	2	9.8184	9.5507	10.2826	6.8676	6.9131	6.8951	4.216	3.7312	4.0997	6.3578	6.1517	7.2149
RtanMYB098	RtanChr2G00116460	7	14.453	14.3987	14.0116	8.9483	9.1389	10.1598	4.0916	4.0901	4.5357	14.6888	14.6066	15.0807
RtanMYB099	RtanChr3G00118750	4	2.5916	2.2782	2.8473	2.2469	2.6704	2.4464	2.6647	2.3988	3.9077	4.939	4.1378	4.0671
RtanMYB100	RtanChr3G00119060	1	1.1656	0.9683	0.836	2.8948	2.7475	4.3337	0	0	0	0.118	0	0
RtanMYB102	RtanChr3G00119770	5	1.7475	2.0637	1.9587	0.1125	0.1025	0.0816	18.5467	20.3072	21.0739	0.7336	0.3897	0.5574
RtanMYB103	RtanChr3G00120440	4	0.0442	0.0446	0	0.6217	0.6727	0.9307	1.3157	1.6755	1.614	14.2577	17.1907	17.293
RtanMYB104	RtanChr3G00121810	2	46.6263	41.7227	46.2168	19.5758	21.0401	23.5957	15.8046	16.1885	14.5432	16.2768	14.4504	15.4828
RtanMYB105	RtanChr3G00124560	3	1.0398	1.2487	0.8823	1.3501	0.873	1.5173	0.9012	0.7042	0.4422	1.875	3.1693	2.1152
RtanMYB106	RtanChr3G00127890	2	5.5489	4.4634	3.8776	0.6061	0.6976	1.1114	0.24	0.6018	0.5006	1.1237	0.6633	1.1067
RtanMYB108	RtanChr3G00128570	6	1.3992	1.3752	0.9758	5.3013	6.7566	8.3143	8.251	8.7877	9.0297	7.1636	9.9877	7.4755
RtanMYB109	RtanChr3G00131850	2	34.2117	38.1999	34.964	7.1209	6.2265	8.3157	1.2963	2.3731	1.4312	5.4507	6.8326	4.7815
RtanMYB110	RtanChr3G00137500	1	29.8071	29.9418	28.3474	37.4219	37.0302	39.4215	18.4986	16.8252	16.3035	19.1549	23.0166	21.665
RtanMYB111	RtanChr3G00138930	3	0.0834	0	0	0.22	0.0668	0.0798	0	0	0	0.0718	0.1694	0.2181
RtanMYB112	RtanChr3G00142820	5	0	0	0	0	0	0	0	0.2551	0.1573	0	0	0
RtanMYB114	RtanChr3G00147250	1	24.6204	24.5618	24.7916	37.3286	40.298	50.2381	4.6888	5.6964	4.6752	5.1511	7.0485	4.5065
RtanMYB119	RtanChr3G00157220	4	0.9394	1.8952	1.9718	1.2984	0.8245	0.6854	2.9235	3.0043	3.1597	5.5054	6.272	4.9139
RtanMYB120	RtanChr3G00157310	5	3.2388	2.5778	3.2883	10.0097	11.192	11.5811	26.5235	25.9197	26.9711	11.4313	11.9854	10.7248
RtanMYB121	RtanChr3G00157620	2	0.1817	0.0367	0.0341	0	0	0	0.0301	0	0	0	0	0
RtanMYB123	RtanChr3G00162450	1	0.0449	0.0453	0	0.7112	0.72	0.7313	0.1487	0.213	0.5471	0.1933	0.1826	0.0392
RtanMYB124	RtanChr3G00163290	2	53.1728	44.0121	57.0486	46.7691	49.6188	40.5185	29.1407	28.5886	29.8587	32.097	23.5704	30.2591
RtanMYB125	RtanChr3G00165670	2	35.1094	39.4011	34.3725	13.9469	13.5938	14.2204	13.3466	12.685	12.5533	6.5261	8.0052	7.7988
RtanMYB126	RtanChr3G00169410	4	0.089	0	0.0417	1.2136	0.8917	1.0656	0.6996	1.1957	0.9034	5.1331	8.0495	5.0833
RtanMYB127	RtanChr3G00170280	2	0.7078	0.5193	0.6035	0	0	0.0616	0	0	0	0	0	0
RtanMYB128	RtanChr3G00170980	2	22.8073	22.6852	17.5646	10.7947	11.3705	13.9268	5.7221	5.9417	5.6733	1.099	0.6847	1.0205
RtanMYB129	RtanChr3G00172220	1	7.7306	7.9463	8.6257	15.3498	14.8589	17.2339	3.5184	4.4364	4.2184	0.6491	0.4896	0.548
RtanMYB130	RtanChr3G00172730	2	6.8392	6.1503	6.2069	3.7094	4.1392	4.1445	3.6326	3.7815	3.129	3.8879	3.3059	3.8833
RtanMYB133	RtanChr3G00172820	8	0.5331	0.4636	0.8276	0.5983	0.663	0.2993	0.3346	0.3777	0.4329	0.5063	0.1307	0.3366
RtanMYB134	RtanChr3G00172830	2	0	0	0.0658	0	0	0	0	0	0	0	0	0
RtanMYB135	RtanChr3G00172860	2	4.7702	4.4483	3.6675	1.7076	1.9559	2.7356	0.826	1.0299	1.1484	2.0289	2.0288	1.9102
RtanMYB136	RtanChr4G00175170	4	0.5898	0.7933	0.6146	0.4035	0.2626	0.4393	1.9245	2.4595	2.208	6.9936	8.1562	8.3699
RtanMYB137	RtanChr4G00175530	7	1.3492	1.9864	1.2312	0.1604	0.1169	0	0.1207	0	0.1776	2.0714	1.8155	1.1127
RtanMYB138	RtanChr4G00185330	1	0	0	0.0656	74.9639	78.6686	85.5014	0.1735	0.1105	0	0.1203	0.1421	0.3048
RtanMYB140	RtanChr4G00200960	2	14.446	16.9831	16.9864	16.1216	14.145	13.34	9.3226	8.9899	9.5682	8.7873	10.1529	9.588
RtanMYB144	RtanChr4G00204540	2	2.6745	3.2106	1.3545	0.1176	0.2786	0.5122	0.2655	0.2113	0.1303	0.1151	0.2174	0.2565
RtanMYB145	RtanChr4G00212040	3	0.8142	1.3859	0.4772	1.5665	1.3457	2.2903	1.768	1.0856	0.9089	2.4963	3.619	2.3956
RtanMYB146	RtanChr4G00212440	1	0	0	0	0.1249	0	0	0	0	0	0	0	0.0309
RtanMYB147	RtanChr4G00219910	1	11.8959	12.4581	9.4717	15.1376	14.035	16.4994	4.553	4.6475	4.9443	4.8832	5.6878	5.1115
RtanMYB148	RtanChr4G00223680	2	0.3235	0.5984	0.6069	0.0474	0.2161	0.1033	0.1338	0	0.3065	0.1392	0.4383	0.2821
RtanMYB149	RtanChr4G00224650	7	2.646	2.2072	0.9067	1.0742	1.4681	2.4852	0.6735	0.3619	0.7436	2.4525	2.8435	3.3273
RtanMYB150	RtanChr5G00225640	4	0.9485	1.0632	1.0049	0.0773	0.0141	0.1514	0.218	0.3331	0.271	5.2157	4.676	5.896
RtanMYB151	RtanChr5G00228530	6	15.8581	16.2967	13.2574	11.049	8.8296	15.869	20.3668	18.1853	18.5896	15.8466	23.7763	18.046
RtanMYB153	RtanChr5G00229270	2	6.6831	6.4093	4.414	0	0	0.0451	1.5574	1.19	1.261	0.3646	0.3825	0.6975
RtanMYB154	RtanChr5G00229290	2	7.026	7.0875	4.8875	0.0819	0.0746	0.3119	2.3096	2.4633	1.4355	0.1602	0.0946	0.0811
RtanMYB155	RtanChr5G00229350	8	16.3608	16.3998	12.625	1.5028	0.6224	1.5866	10.5368	8.3865	8.8696	3.0301	3.3141	3.2952
RtanMYB156	RtanChr5G00232800	5	0	0	0	0.0861	0	0.0937	5.8281	4.8706	4.8061	1.0526	0.9444	0.5118
RtanMYB157	RtanChr5G00234880	4	0	0	0	0	0	0.0479	0	0	0	2.411	2.4397	2.4424
RtanMYB158	RtanChr5G00235880	8	14.1835	11.3893	12.486	12.2271	12.2905	11.0374	13.0765	12.3593	14.5712	9.6159	9.5356	9.6998
RtanMYB159	RtanChr5G00242680	1	14.3629	13.4105	12.2487	20.3599	18.3634	26.6454	6.6872	7.1788	6.1018	12.4478	14.4913	13.0463
RtanMYB161	RtanChr5G00257350	2	7.3995	9.087	7.1208	1.4715	2.5267	2.4647	1.2243	0.6609	1.2538	0.4984	0.7191	0.561
RtanMYB162	RtanChr5G00262170	7	0.5189	0.698	0.5408	0	0.0924	0.1104	0.0477	0.2734	0	0.3474	0.4687	0.4524
RtanMYB163	RtanChr5G00263750	3	0	0	0	0	0	0	0	0	0	0	0.1087	0
RtanMYB164	RtanChr5G00264340	5	0.9748	1.4109	0.7553	2.1249	2.2758	2.1512	21.0731	23.2081	23.0557	1.6415	3.0144	1.9215
RtanMYB165	RtanChr5G00264820	5	13.4303	13.0727	12.1293	20.0566	21.0229	22.8147	22.1998	22.3616	21.5319	12.618	13.0605	14.2883
RtanMYB166	RtanChr5G00267710	5	9.0942	9.4768	8.7941	4.0849	4.4578	5.0394	49.743	46.9238	47.2982	8.8605	10.9445	10.4536
RtanMYB167	RtanChr5G00268890	1	3.0011	4.1807	3.1363	59.983	63.2426	76.3652	0.3783	0.0678	0.2553	6.5188	7.4633	7.7497
RtanMYB168	RtanChr5G00269270	5	0	0	0	0	0	0	0.3184	0.1303	0.0893	0	0	0
RtanMYB169	RtanChr5G00272120	1	1.0571	1.2085	1.7184	7.4381	5.5912	7.0186	0.0583	0	0.0572	2.8506	2.2196	3.072
RtanMYB170	RtanChr5G00274290	2	0	0.0314	0.0292	0	0.0249	0	0	0.0246	0	0.0268	0	0
RtanMYB171	RtanChr5G00274910	3	12.7614	11.9779	9.4263	17.1954	17.9743	23.6836	19.1103	15.9211	17.1579	24.5677	33.5847	29.3832
RtanMYB172	RtanChr5G00277570	2	29.0458	32.401	25.4634	16.6714	18.5564	27.0796	8.5607	7.6502	9.2749	1.7195	2.6024	1.4738
RtanMYB173	RtanChr6G00278770	4	0.561	0.6367	0.3727	0.8225	0.8805	1.0746	2.6495	2.4197	2.3155	8.0077	11.8047	9.7218
RtanMYB174	RtanChr6G00279150	4	0	0	0.0758	0	0.0324	0.0774	0	0.0319	0.0328	1.7047	1.5607	1.4097
RtanMYB175	RtanChr6G00282190	4	0	0	0	0.0872	0.0265	0.0633	0	0.0261	0.0536	0.2274	0.1007	0.1728
RtanMYB176	RtanChr6G00290760	5	0.3758	0	0.1762	0.0413	0.0753	0.18	0.8939	1.1508	0.8773	0	0	0
RtanMYB177	RtanChr6G00295060	4	0	0	0	0	0	0	0	0	0	0.3057	0	0.1548
RtanMYB178	RtanChr6G00295830	5	0.3697	0.5127	0.6067	0	0.037	0	6.3455	5.5495	6.4526	1.9884	1.5962	2.0545
RtanMYB179	RtanChr6G00297680	7	0.2501	0	0	0	0	0	0	0	0	0.2153	0.0635	0
RtanMYB180	RtanChr6G00298790	2	23.477	25.3962	26.0715	8.5487	8.0764	7.934	9.0398	10.4085	9.5918	15.3493	14.151	15.4499
RtanMYB181	RtanChr6G00299380	4	0.0773	0.039	0.2899	0.068	0.2167	0.074	0.7351	0.3053	0.345	4.5221	3.7683	3.1662
RtanMYB182	RtanChr6G00300890	4	0	0	0	0	0	0	0	0	0	0	0.1485	0.3823
RtanMYB184	RtanChr6G00305930	6	0.2166	0.2185	0.2539	0.1429	0.217	0.2592	4.2104	3.6791	3.4727	2.7493	3.7407	4.2483
RtanMYB185	RtanChr6G00306730	4	0.0333	0	0.1248	0.1755	0.2399	0.2548	0.7703	0.7095	0.702	1.7173	1.7908	2.6675
RtanMYB186	RtanChr6G00312430	8	0	0.0332	0.2781	0.1449	0.0264	0.0316	0.1363	0.026	0.0803	0.0567	0.067	0
RtanMYB187	RtanChr6G00313270	6	0.8439	0.5676	0.4871	1.5227	1.9943	1.8443	3.2045	3.3513	3.5138	3.1661	3.4738	3.2261
RtanMYB188	RtanChr6G00314510	2	13.7046	14.0595	13.0714	1.5612	1.6323	2.2849	0.7462	0.7587	0.8505	0.3506	0.2661	0.482
RtanMYB189	RtanChr6G00314610	7	0	0	0.1068	0	0	0.0545	0	0	0	0	0.0578	0.0496
RtanMYB190	RtanChr6G00314990	5	0	0	0	0	0	0	0.0463	0.0443	0	0	0	0
RtanMYB191	RtanChr6G00318490	3	0.0626	0	0	0.0826	0.0251	0.12	0.0259	0	0.0509	0	0.1273	0.1092
RtanMYB192	RtanChr6G00319840	7	15.0442	14.7057	14.1677	10.8812	10.0638	15.7464	11.8544	10.5117	11.3059	15.3556	18.6014	19.0509
RtanMYB193	RtanChr6G00321550	8	2.1172	0	0.081	0.038	0.0693	0.1655	2.0018	0.1024	0.0702	0.2231	0	0.0753
RtanMYB194	RtanChr6G00322910	3	0	0	0	0	0	0	0	0	0	0	0.0391	0.0335
RtanMYB196	RtanChr6G00327360	4	4.2068	3.5465	3.8891	3.5152	3.3955	3.1078	3.878	3.6327	3.9522	4.8103	4.2132	5.2919
RtanMYB197	RtanChr7G00328300	5	1.1839	1.9621	1.1897	1.562	2.4398	2.8344	7.8355	8.7533	8.857	3.1296	4.4679	4.4974
RtanMYB198	RtanChr7G00329340	2	87.2236	92.8739	83.4426	3.8904	3.9169	4.4687	3.8787	3.8094	4.0939	6.719	7.1005	7.0955
RtanMYB199	RtanChr7G00329560	8	3.2687	3.8659	3.2066	1.388	1.2646	1.0074	1.8649	2.1968	2.8369	1.0348	0.6871	0.6551
RtanMYB200	RtanChr7G00329600	4	0.0406	0	0	0	0	0	0	0.1284	0	1.2591	1.1148	1.0629
RtanMYB201	RtanChr7G00335450	3	9.1111	8.4151	7.7959	11.2662	10.4311	15.864	5.2616	5.5396	4.8515	10.9477	14.4568	12.3536
RtanMYB202	RtanChr7G00336760	4	7.3319	6.4829	6.7931	10.1028	9.6888	8.4834	13.1005	12.9893	11.1561	17.7239	16.6666	17.7993
RtanMYB204	RtanChr7G00339970	1	3.564	4.5589	3.1703	120.124	126.204	156.683	1.307	1.6548	1.5811	4.0793	4.7037	3.1713
RtanMYB205	RtanChr7G00341500	2	5.3232	7.3553	7.7613	2.4001	2.0792	2.2276	0.111	0.1767	0.1816	2.6565	1.6816	2.457
RtanMYB206	RtanChr7G00341680	4	0.3966	0.4001	0.2893	1.8992	2.6486	2.4476	26.1751	25.6267	24.1499	77.9385	102.619	91.6675
RtanMYB207	RtanChr7G00341820	2	17.1864	19.2616	17.2518	5.6915	5.4406	5.8465	6.3396	7.2987	6.2217	7.7311	8.1575	8.1642
RtanMYB208	RtanChr7G00343720	3	0	0	0	0.0981	0.1192	0.2136	0	0	0	0	0.34	0
RtanMYB209	RtanChr7G00343910	4	0.791	0.5984	1.2187	0.646	0.9735	0.6222	0.7011	0.5134	0.5504	9.0928	11.3944	9.531
RtanMYB212	RtanChr7G00353680	2	0.0487	0.0491	0.0457	0	0	0	0	0	0	0	0	0
RtanMYB213	RtanChr7G00371650	2	1.035	0.7144	0.8685	0.1437	0.1746	0.2087	0.0451	0.1291	0.2654	0.1407	0.3874	0.5224
RtanMYB214	RtanChr7G00372770	1	6.795	6.7479	6.9432	13.6743	14.0696	13.1917	3.8716	3.3426	3.9928	7.828	9.0262	7.6069
RtanMYB215	RtanChr7G00375040	7	21.0926	21.2775	20.2537	14.6453	14.8217	17.604	2.8659	2.4944	3.3797	18.2738	19.529	18.8278
RtanMYB216	RtanChr7G00375500	4	0.0426	0.0859	0	0.1497	0	0	0	0	0	2.2707	1.9456	2.3744
RtanMYB217	RtanChr8G00377150	8	2.8288	2.7177	3.19	1.1256	1.2685	0.9998	1.4766	2.0223	1.4765	0.3768	0.7185	0.3523
RtanMYB218	RtanChr8G00377330	2	29.8516	34.3114	28.4414	6.0699	6.1638	7.8531	4.9537	4.9255	5.0469	3.9747	5.1561	3.9192
RtanMYB219	RtanChr8G00377550	4	5.3832	4.8698	4.6253	2.0467	2.1432	2.6275	31.2029	29.4453	30.4816	61.4261	72.1268	66.1905
RtanMYB220	RtanChr8G00379080	1	0.1337	0	0.1254	55.84	60.918	58.0642	0.1106	0.0352	0.0724	15.9622	14.5405	16.9857
RtanMYB221	RtanChr8G00379300	5	0	0	0	0	0	0	0.0507	0	0	0	0	0
RtanMYB222	RtanChr8G00380910	4	0.4036	0.57	0.0757	7.171	8.798	7.5756	3.339	3.5718	3.8667	46.895	73.2401	57.0049
RtanMYB223	RtanChr8G00382970	5	8.7272	10.6823	7.4315	7.6762	7.4331	11.1201	34.5892	34.6232	34.9836	17.0338	23.856	20.1839
RtanMYB225	RtanChr8G00388380	6	6.7285	7.7571	7.3455	6.4035	5.2354	5.4037	9.4246	9.4375	10.6946	9.621	9.5311	9.9477
RtanMYB226	RtanChr8G00391220	2	2.7757	2.1226	1.5536	0	0	0	0	0	0	0	0	0
RtanMYB227	RtanChr8G00391510	7	3.4151	3.117	3.2029	1.0585	0.6517	1.0279	1.2108	1.3621	0.845	4.9268	5.0231	4.7072
RtanMYB228	RtanChr8G00391660	2	25.9804	23.9096	25.1593	12.3142	13.159	10.6178	11.8349	15.0343	14.3612	17.4476	14.2247	15.1961
RtanMYB229	RtanChr8G00392520	7	5.2491	5.3941	4.923	4.3581	5.1503	3.9932	2.1104	2.946	1.4737	4.9822	5.2336	4.662
RtanMYB230	RtanChr8G00392650	5	4.8816	4.2253	4.5218	3.3396	3.55	4.6749	8.9496	8.2383	9.5171	4.3571	6.4601	3.5467
RtanMYB231	RtanChr8G00392910	8	15.5914	16.1058	14.2395	6.1682	5.5382	8.9651	9.2937	9.6565	8.5958	4.7757	5.0499	4.4816
RtanMYB232	RtanChr8G00395070	2	20.7249	18.5282	16.9407	11.807	10.7579	8.7036	4.3414	4.2367	4.7547	7.3312	7.4956	9.4157
RtanMYB233	RtanChr8G00395600	8	1.0969	1.7914	0.9797	0.0459	0.1256	0	0.4753	1.0318	0.6361	0.1349	0.3715	0.4554
RtanMYB234	RtanChr8G00396460	2	95.3365	93.9328	85.6873	26.1533	25.0466	31.6635	39.532	34.1569	36.8523	32.5797	36.7992	36.7717
RtanMYB235	RtanChr8G00396860	8	0	0.0831	0.1932	0	0	0.0395	0.2045	0	0	0.0355	0	0
RtanMYB236	RtanChr8G00397140	1	1.1627	1.3534	1.0625	4.2743	4.3485	5.7672	1.3565	1.2721	1.5249	1.2316	1.1814	1.7935
RtanMYB237	RtanChr8G00399510	6	3.5153	2.5592	3.4368	2.3189	1.9003	3.3187	4.6228	4.6118	4.9273	4.8522	5.6102	5.3344
RtanMYB238	RtanChr8G00411150	2	0.0955	0.1926	0.2686	0.168	0	0	0	0.0754	0	0.0822	0	0
RtanMYB239	RtanChr8G00413200	1	0.0567	0.0572	0.0532	69.5167	69.7053	84.6524	0.0939	0.0448	0.1382	0.8301	1.1529	1.2366
RtanMYB240	RtanChr8G00428660	2	6.1305	6.0693	4.8951	1.4858	0.9887	1.5449	1.6016	1.3347	1.4793	1.2741	1.6199	1.2907
RtanMYB241	RtanChr9G00437250	6	37.0385	36.506	34.1174	25.5752	27.3629	32.2753	36.499	33.3437	34.3384	31.1193	36.8649	38.0257
RtanMYB242	RtanChr9G00439570	4	0	0	0	0	0	0	0	0	0	6.6729	9.4594	7.5469
RtanMYB243	RtanChr9G00441440	2	1.7246	2.1558	1.9691	0.3627	0.2404	0.359	0.4653	0.3555	0.6697	0.0645	0.1524	0.1961
RtanMYB244	RtanChr9G00443130	1	1.0124	0.7234	0.4352	3.8957	4.0905	4.4031	0.1745	0.2333	0.1027	0.0363	0.4714	0.0736
RtanMYB246	RtanChr9G00447060	1	7.2407	5.728	6.0402	11.0949	11.178	14.7804	1.9862	2.3186	3.4035	6.691	8.1312	8.0404
RtanMYB247	RtanChr9G00451560	1	1.8002	1.9889	2.0903	2.752	2.4732	3.1605	1.312	0.6435	0.9048	0.2582	0.1742	0.5232
RtanMYB248	RtanChr9G00456850	5	0.5969	0.8029	1.3063	1.2689	1.3953	1.2862	3.2511	3.1444	3.1906	1.1988	1.4657	1.3444
RtanMYB249	RtanChr9G00459200	2	13.688	14.1502	12.5989	5.4006	5.6004	6.5135	8.2649	8.3093	8.5932	7.3575	8.1687	6.9207
RtanMYB250	RtanChr9G00459650	7	12.8499	12.016	11.367	8.2533	9.1074	10.3587	9.4662	9.3501	8.8669	9.9602	12.4468	11.4985
RtanMYB251	RtanChr9G00462600	3	0	0	0	0	0	0	0	0	0	0	0.054	0.0464
RtanMYB252	RtanChr9G00463160	1	0	0	0	0	0	0.0509	0	0	0	0	0	0
RtanMYB253	RtanChr9G00467710	4	14.7869	15.4101	14.5564	8.7743	9.2799	12.0261	3.2157	2.5344	3.1779	85.0618	111.243	90.9536
RtanMYB255	RtanChr9G00478320	5	0	0	0	0.1496	0.0908	0	0.5627	0.9852	1.4265	0	0	0
RtanMYB258	RtanChr9G00479330	4	0.2462	0.4967	0.4618	0.4331	0.3551	0.0943	0.3666	0.0778	0.2798	0.6357	0.3002	0.7298
RtanMYB259	RtanChr9G00479910	7	13.5578	12.9831	10.5305	4.9379	4.8358	6.6929	3.6966	4.4963	3.7209	9.9594	14.8616	13.1188
RtanMYB261	RtanChr9G00480780	1	0	0	0	0	0.1825	0	0	0	0	0	0	0
RtanMYB262	RtanChr9G00481920	4	3.2303	4.6205	4.7479	0.3393	0.1546	0.4617	7.9374	8.9145	7.9464	62.1193	80.8772	71.8795
RtanMYB263	RtanScaf7G00583250	5	0	0	0	0	0	0	0.0759	0.0363	0.6334	0	0	0.04

## Sheet: Table S8
Table S8 PKS Ⅲ Expression Analysis(utilizing FPKM)
Gene_Name	Gene_Code	cluster	Root-1	Root-2	Root-3	Stem-1	Stem-2	Stem-3	Leaf-1	Leaf-2	Leaf-3	Grain-1	Grain-2	Grain-3
PKSⅢ-1	RtanChr1G00012330	Chr1	0.1821	0.2756	0.5125	0	0	0	0.226	0.2519	0.2958	0.1568	0.1851	0.1191
PKSⅢ-2	RtanChr1G00012340	Chr1	2.7191	1.8818	2.1647	0.3893	0.3041	0.212	1.5956	1.474	2.2334	0.6803	0.3212	0.4411
PKSⅢ-3	RtanChr1G00012350	Chr1	0.3446	0.1738	0.097	0.0303	0.0829	0.033	0.2566	0.0272	0.3917	0.2373	0.035	0.03
PKSⅢ-4	RtanChr2G00100180	Chr2	1.7003	2.3505	1.7718	0.0277	0	0	0.026	0	3.3234	0.0813	0.16	0
PKSⅢ-5	RtanChr2G00100200	Chr2	4.4767	4.7228	3.3012	1.052	0.6847	1.3418	17.8957	17.3623	23.8056	29	28.4367	25.861
PKSⅢ-6	RtanChr3G00127730	Chr3	0.0341	0	0	0	0	0	0	0	0	0.1467	0	0
PKSⅢ-7	RtanChr4G00201260	Chr4	0.0669	0.1013	0.1569	0.1472	0	0.032	1.1905	1.4808	1.6302	17.8573	16.8307	22.2614
PKSⅢ-8	RtanChr4G00201300	Chr4	0	0.0366	0.0681	0	0	0.0696	0.1502	0	0.2359	12.9401	3.0995	4.2744
PKSⅢ-9	RtanChr4G00201340	Chr4	1.1149	0.7599	1.3848	0.3181	0.2173	0.4329	8.6255	8.8811	8.9544	113.958	75.5621	88.1942
PKSⅢ-10	RtanChr5G00237150	Chr5	0	0	0	0.0406	0.1109	0.2209	29.345	26.2053	25.5786	0.1985	0.4218	0.1206
PKSⅢ-11	RtanChr5G00237530	Chr5	0.9597	0.3435	1.5388	0.1634	0.0744	0.0296	8.6562	9.515	8.4701	14.334	7.014	9.7431
PKSⅢ-12	RtanChr5G00237560	Chr5	6.7221	4.5808	5.6002	0.3145	0.6304	0.4451	17.2749	18.5618	18.4923	30.9276	23.4686	29.0536
PKSⅢ-13	RtanChr5G00237710	Chr5	28.7843	35.0041	36.7387	1.0787	0.4625	0.5872	5.6399	3.5626	4.4222	3.0734	2.8586	2.9246
PKSⅢ-14	RtanChr5G00237730	Chr5	15.6652	12.7083	13.5275	1.1562	1.2876	1.3288	7.0991	7.8479	9.4871	2.7656	2.6342	3.3109
PKSⅢ-15	RtanChr5G00237750	Chr5	0.2118	0.1781	0.0993	0	0	0.3719	0.2629	0.1674	0.1147	0	0.0359	0
PKSⅢ-16	RtanChr5G00237760	Chr5	1.7162	1.3127	0.7605	0.0332	0.2267	0.0542	0.9829	0.7302	1.378	0.2435	0.1725	0.3782
PKSⅢ-17	RtanChr8G00381510	Chr8	0.4919	0.8397	1.0291	0.233	0.1516	0.2174	47.5807	51.7232	42.1185	282.477	315.402	285.717
PKSⅢ-18	RtanChr8G00381520	Chr8	1.0879	1.0652	1.7105	1.0695	0.5385	0.9499	81.5581	83.0039	82.1718	585.237	701.029	619.201
PKSⅢ-19	RtanChr8G00381850	Chr8	0	0	0	0	0	0	0	0	0	0	0	0
PKSⅢ-20	RtanChr9G00445630	Chr9	19.5858	22.0797	21.0419	5.1103	5.8568	6.6137	432.072	412.501	408.699	221.78	226.768	228.706
PKSⅢ-21	RtanChr10G00486130	Chr10	0.2248	0.9978	0.506	0.5141	1.0089	0.4736	0.1488	0.4618	0.146	0.8126	1.3704	1.0191
PKSⅢ-22	RtanChr10G00509610	Chr10	3.2589	3.4662	3.7541	9.2225	9.5953	9.7019	58.7859	63.452	53.0623	0	0.108	0
PKSⅢ-23	RtanChr10G00509620	Chr10	0.3811	1.1962	0.5958	0.0372	0	0	0.1752	0.2008	0.2751	0	0	0
PKSⅢ-24	RtanChr11G00578180	Chr11	7.9638	9.7949	9.5858	1.311	2.0478	2.0799	1.2331	2.4564	1.798	3.1888	2.5096	3.0075

## Sheet: Table S9
Table S9 Primers used in qRT-PCR
Gene_Name	Primer name	Primer sequence (5′-3′)
RtanMYB008	RtanChr10G00500040.1_F	ACTCGGAGGGTTGGGGTT
	RtanChr10G00500040.1_R	GTGTGGGCCCATCTGCAT
RtanMYB059	RtanChr1G00043310.1_F	GCCTTGTTCACTCCGCCT
	RtanChr1G00043310.1_R	GATTAAGCGGCCGAGGCT
RtanMYB083	RtanChr2G00090620.1_F	CTGGGCCCACTGCATCTC
	RtanChr2G00090620.1_R	TTGAAGGGGGCAGCAGTG
RtanMYB101	RtanChr3G00119750.1_F	AACAGGTGGTCACTCATTGC
	RtanChr3G00119750.1_R	TGGTCGGTTTCGGGTTTTTG
RtanMYB113	RtanChr3G00144650.1_F	AAGTCTTGCCGTCTCCGC
	RtanChr3G00144650.1_R	GCCCATTTGTTGCCGTGG
RtanMYB118	RtanChr3G00154240.1_F	TCCACCAGAGAGGGCTCC
	RtanChr3G00154240.1_R	CGCCCTGCATCCTCTCAG
RtanMYB152	RtanChr5G00228840.1_F	CGTCCACGTCATCTGCCA
	RtanChr5G00228840.1_R	CCATGCCAGCTGCCAAGA
RtanMYB183	RtanChr6G00301830.1_F	GCCCCTCCTCGTCCAGTA
	RtanChr6G00301830.1_R	GCTTGGACCAAGGGACCC
RtanMYB211	RtanChr7G00348460.1_F	TGGAACCAGAAGCGGCAG
	RtanChr7G00348460.1_R	GGCGGTGGTGTCATTGGA
RtanMYB224	RtanChr8G00385250.1_F	CGTGAGGCTGTCCAACGT
	RtanChr8G00385250.1_R	CAGGACCTTCTGCCACCG
RtanMYB260	RtanChr9G00480580.1_F	AACCACAACCGCCCTACG
	RtanChr9G00480580.1_R	CCGCATTGGAACACCCCT
RtanMYB245	RtanChr9G00444660.1_F	TCTGGCCCCTCCTAACCC
	RtanChr9G00444660.1_R	CAACGAGCAAGGACCCAGA
RtanMYB031	RtanChr11G00552270.1_F	GCGCCTTCTCCCCTGAAG
	RtanChr11G00552270.1_R	CGTCCTGGCAACTGAGCA
RtanMYB042	RtanChr1G00001430.1_F	AGCATAGACGCGGCCATC
	RtanChr1G00001430.1_R	ACTCCCTGGCGTTCAAGC
RtanMYB085	RtanChr2G00098370.1_F	AGGAGTCAAGCACGGTGC
	RtanChr2G00098370.1_R	ACGGCTCATGTTCCTGCC
RtanMYB155	RtanChr5G00229350.1_F	GGCTTCCGGGTCGAACAG
	RtanChr5G00229350.1_R	ACTTCCCCTCCGAGTCCC
RtanMYB199	RtanChr7G00329560.1_F	ACGTGGAAATGGCAGCTCA
	RtanChr7G00329560.1_R	GCTTGACCCAGATCGCGA
RtanMYB217	RtanChr8G00377150.1_F	CCGCTTCTTCTACGGCGT
	RtanChr8G00377150.1_R	CAGCACACGCAAACACCC
RtanMYB231	RtanChr8G00392910.1_F	GGAGGTGGGTCAGGGGAT
	RtanChr8G00392910.1_R	ACCCCATGAAACGCTCCG
RtanMYB233	RtanChr8G00395600.1_F	TTACCTGGCGTGGGAGGA
	RtanChr8G00395600.1_R	AGCCCGGCATTATCAGGC
